# Supplementary material for: Techno-economic analysis of underground hydrogen storage in Europe
Source: iScience. 2023 Dec 20;27(1):108771. doi: 10.1016/j.isci.2023.108771 (PMC10821165; doi:10.1016/j.isci.2023.108771)
Supplement: Site-specific technical and economic calculations — The file contains information about each site in Europe, input parameters used for the calculations, and the components of capital and levelized costs. The details about the calculation can be found in the Methodology section of the paper. The corresponding results for each site are shown in more details in Results and Discussion sections. [file mmc2.xlsx]

## Sheet: H2-0%
Facility Name	Status	Continent	Country	Storage Type	Reference	Number of storage wells	Temp [K]	Pressure	WGV	H2 Fraction	WGE [TWh]	WGE H2 [TWh]	WGE CH4 [TWh]	WGV [m3]	WGV H2 [m3]	WGV CH4 [m3]	Capitol cost [billion $]	Levelized cost [$/kg H2]	No_of_compressors	Total compressor cost [mil $]	H2 cost [mil $]	Water and cooling cost [mil $]	Electricity cost [mil $]	Well capitol cost [mil $]	Number of wells new	Number of wells needed	Density of H2 [kg/m3]	Mass of H2 [kg]	Gas Field binary	Salt Cavern Binary	Aquifer Binary	Abondoned Mine binary	UGS Binary	Gas Field WGE H2 [TWh]	Salt Cavern WGE H2 [TWh]	Aquifer WGE H2 [TWh]	Abondoned Mine WGE H2 [TWh]	Porous media H2 [TWh]	Depth [m]	Density CH4	Density H2
Aldbrough	in operation	Europe	United Kingdom	Salt Cavern	published data		315.601	0.17994	3531000	0	0.9323	0	0.9323	100000000	0	100000000	0	<missing>	0	0	0	0	0	0	0	0	12.9342	0	0	1	0	0	1	0	0	0	0	0	1698.04	131.003	12.9342
Algyö (Maros-1)	in operation	Europe	Hungary	Gas Field	IGU WOC 2 SG 2.1, (Basic Activity) 2007	11	372.05	0.196	5296500	0	1.3984	0	1.3984	150000000	0	150000000	0	<missing>	0	0	0	0	0	0	0	0	11.9432	0	1	0	0	0	1	0	0	0	0	0	1840	109.411	11.9432
Alkmaar	in operation	Europe	Netherlands	Gas Field	IGU WOC 2 SG 2.1, (Basic Activity) 2007	9	348.15	0.32042	17655000	0	4.6615	0	4.6615	500000000	0	500000000	0	<missing>	0	0	0	0	0	0	0	0	19.7513	0	1	0	0	0	1	0	0	0	0	0	3000	184.823	19.7513
Allmenhausen	in operation	Europe	Germany	Gas Field	IGU WOC 2 SG 2.1, (Basic Activity) 2007 / LBEG statistics	13	291.15	0.032	1412400	0	0.37292	0	0.37292	40000000	0	40000000	0	<missing>	0	0	0	0	0	0	0	0	2.6403	0	1	0	0	0	1	0	0	0	0	0	340	22.8693	2.6403
Bad Lauchstädt Caverns	in operation	Europe	Germany	Salt Cavern	IGU WOC 2 SG 2.1, (Basic Activity) 2007 / LBEG statistics	18	293.65	0.085201	20197320	0	5.3327	0	5.3327	572000000	0	572000000	0	<missing>	0	0	0	0	0	0	0	0	6.8394	0	0	1	0	0	1	0	0	0	0	0	820	66.8443	6.8394
Bad Lauchstädt Reservoir	in operation	Europe	Germany	Gas Field	IGU WOC 2 SG 2.1, (Basic Activity) 2007	14	299.15	0.105	15536400	0	4.1021	0	4.1021	440000000	0	440000000	0	<missing>	0	0	0	0	0	0	0	0	8.2099	0	1	0	0	0	1	0	0	0	0	0	725	81.8538	8.2099
Balaceanca	in operation	Europe	Romania	Gas Field	IGU WOC 2 SG 2.1, (Basic Activity) 2007	13	310.15	0.061463	1765500	0	0.46615	0	0.46615	50000000	0	50000000	0	<missing>	0	0	0	0	0	0	0	0	4.7129	0	1	0	0	0	1	0	0	0	0	0	600	42.6298	4.7129
Berlin	in operation	Europe	Germany	Aquifer	IGU WOC 2 SG 2.1, (Basic Activity) 2007	16	313.15	0.071	13417800	0	3.5427	0	3.5427	380000000	0	380000000	0	<missing>	0	0	0	0	0	0	0	0	5.3738	0	0	0	1	0	1	0	0	0	0	0	695	49.2236	5.3738
Bernburg	in operation	Europe	Germany	Salt Cavern	IGU WOC 2 SG 2.1, (Basic Activity) 2007 / LBEG statistics	32	296.15	0.048515	35062830	0	9.2577	0	9.2577	993000000	0	993000000	0	<missing>	0	0	0	0	0	0	0	0	3.9137	0	0	1	0	0	1	0	0	0	0	0	480	35.1226	3.9137
Beynes Profond	in operation	Europe	France	Aquifer	IGU WOC 2 SG 2.1, (Basic Activity) 2007	24	311.15	0.0785	11652300	0	3.0766	0	3.0766	330000000	0	330000000	0	<missing>	0	0	0	0	0	0	0	0	5.9631	0	0	0	1	0	1	0	0	0	0	0	740	55.4975	5.9631
Beynes Superieur	in operation	Europe	France	Aquifer	IGU WOC 2 SG 2.1, (Basic Activity) 2007	17	300.15	0.0382	7415100	0	1.9578	0	1.9578	210000000	0	210000000	0	<missing>	0	0	0	0	0	0	0	0	3.051	0	0	0	1	0	1	0	0	0	0	0	395	26.6028	3.051
Bierwang	in operation	Europe	Germany	Gas Field	IGU WOC 2 SG 2.1, (Basic Activity) 2007 / LBEG statistics	44	323.15	0.14	50316750	0	13.2852	0	13.2852	1425000000	0	1425000000	0	<missing>	0	0	0	0	0	0	0	0	10.0009	0	1	0	0	0	1	0	0	0	0	0	1510	97.5567	10.0009
Bilciuresti	in operation	Europe	Romania	Gas Field	IGU WOC 2 SG 2.1, (Basic Activity) 2007/ https://energyindustryreview.com/interview/vasile-carstea-gm-of-depogaz-reveals-how-romania-can-contribute-to-the-creation-of-a-regional-energy-hub/	55	325.15	0.21576	46256100	0	12.2131	0	12.2131	1310000000	0	1310000000	0	<missing>	0	0	0	0	0	0	0	0	14.8372	0	1	0	0	0	1	0	0	0	0	0	2030	147.554	14.8372
Bogorodchany	in operation	Europe	Ukraine	Gas Field	IGU WOC 2 SG 2.1, (Basic Activity) 2004	156	311.15	0.1016	81213000	0	21.4428	0	21.4428	2300000000	0	2300000000	0	<missing>	0	0	0	0	0	0	0	0	7.6503	0	1	0	0	0	1	0	0	0	0	0	1050	73.7218	7.6503
Breitbrunn/Eggstätt - B + C + D -Sand	in operation	Europe	Germany	Gas Field	IGU WOC 2 SG 2.1, (Basic Activity) 2007	11	320.15	0.199	38134800	0	10.0688	0	10.0688	1080000000	0	1080000000	0	<missing>	0	0	0	0	0	0	0	0	13.9913	0	1	0	0	0	1	0	0	0	0	0	1917	140.625	13.9913
Bremen Lesum SWB	in operation	Europe	Germany	Salt Cavern	LBEG / published data	2	299.4	0.11002	2401080	0	0.63396	0	0.63396	68000000	0	68000000	0	<missing>	0	0	0	0	0	0	0	0	8.5777	0	0	1	0	0	1	0	0	0	0	0	1050	86.0878	8.5777
Bremen-Lesum EMGSG	in operation	Europe	Germany	Salt Cavern	IGU WOC 2 SG 2.1, (Basic Activity) 2007	2	323.15	0.13591	6249870	0	1.6502	0	1.6502	177000000	0	177000000	0	<missing>	0	0	0	0	0	0	0	0	9.7251	0	0	1	0	0	1	0	0	0	0	0	1290	94.5829	9.7251
Brezeznica	in operation	Europe	Poland	Gas Field	IGU WOC 2 SG 2.1, (Basic Activity) 2007/company data/ https://en.pgnig.pl/trade/ticketing-service/underground-gas-storage-facilities	5	299.15	0.0421	2295150	0	0.60599	0	0.60599	65000000	0	65000000	0	<missing>	0	0	0	0	0	0	0	0	3.3694	0	1	0	0	0	1	0	0	0	0	0	380	29.6773	3.3694
Brugherio	in operation	Europe	Italy	Gas Field	IGU WOC 2 SG 2.1, (Basic Activity) 2004	8	293.65	0.1155	24505140	0	6.4701	0	6.4701	694000000	0	694000000	0	<missing>	0	0	0	0	0	0	0	0	9.1591	0	1	0	0	0	1	0	0	0	0	0	820	94.2322	9.1591
Buchholz	in operation	Europe	Germany	Aquifer	IGU WOC 2 SG 2.1, (Basic Activity) 2007	8	286.825	0.0605	6179250	0	1.6315	0	1.6315	175000000	0	175000000	0	<missing>	0	0	0	0	0	0	0	0	5.0184	0	0	0	1	0	1	0	0	0	0	0	547	47.1027	5.0184
Burggraf-Bernsdorf	in operation	Europe	Germany	Abandoned mine	IGU WOC 2 SG 2.1, (Basic Activity) 2007	1	287.55	0.058873	120054	0	0.031698	0	0.031698	3400000	0	3400000	0	<missing>	0	0	0	0	0	0	0	0	4.874	0	0	0	0	1	1	0	0	0	0	0	576	45.4937	4.874
BVU Bilche-Volitskoye-Ugersko	in operation	Europe	Ukraine	Gas Field	IGU WOC 2 SG 2.1, (Basic Activity) 2004	941	311.15	0.1018	602035500	0	158.957	0	158.957	17050000000	0	17050000000	0	<missing>	0	0	0	0	0	0	0	0	7.6648	0	1	0	0	0	1	0	0	0	0	0	893	73.881	7.6648
Carrico	in operation	Europe	Portugal	Salt Cavern	published data, Gas Storage Europe - GSE 6/2008	3	284.448	0.045485	5296500	0	1.3984	0	1.3984	150000000	0	150000000	0	<missing>	0	0	0	0	0	0	0	0	3.8246	0	0	1	0	0	1	0	0	0	0	0	451.914	34.6333	3.8246
Cellino	in operation	Europe	Italy	Gas Field	https://www.edisonstoccaggio.it/en/activities-and-facilities/our-plants/cellino-site/#:~:text=The%20Cellino%20field%20has%20a,average%20depth%20of%20850%20metres.	4	294.4	0.088438	2824800	0	0.74584	0	0.74584	80000000	0	80000000	0	<missing>	0	0	0	0	0	0	0	0	7.0723	0	1	0	0	0	1	0	0	0	0	0	850	69.4229	7.0723
Cere-La-Ronde	in operation	Europe	France	Aquifer	IGU WOC 2 SG 2.1, (Basic Activity) 2007	13	317.15	0.095	19420500	0	5.1276	0	5.1276	550000000	0	550000000	0	<missing>	0	0	0	0	0	0	0	0	7.0369	0	0	0	1	0	1	0	0	0	0	0	910	66.3975	7.0369
Cerville-Velaine	in operation	Europe	France	Aquifer	IGU WOC 2 SG 2.1, (Basic Activity) 2007	38	303.15	0.0435	22951500	0	6.0599	0	6.0599	650000000	0	650000000	0	<missing>	0	0	0	0	0	0	0	0	3.4338	0	0	0	1	0	1	0	0	0	0	0	470	30.2074	3.4338
Chemery	in operation	Europe	France	Aquifer	IGU WOC 2 SG 2.1, (Basic Activity) 2007	67	327.15	0.116	133471800	0	35.2408	0	35.2408	3780000000	0	3780000000	0	<missing>	0	0	0	0	0	0	0	0	8.2653	0	0	0	1	0	1	0	0	0	0	0	1086	78.3827	8.2653
Chervonopartyzany	in operation	Europe	Ukraine	Aquifer	IGU WOC 2 SG 2.1, (Basic Activity) 2004	67	293.15	0.0383	52965000	0	13.9845	0	13.9845	1500000000	0	1500000000	0	<missing>	0	0	0	0	0	0	0	0	3.1321	0	0	0	1	0	1	0	0	0	0	0	395	27.5163	3.1321
Collalto-Conegliano	in operation	Europe	Italy	Gas Field	Priolo et al., 2015	15	310.65	0.15857	9180600	0	2.424	0	2.424	260000000	0	260000000	0	<missing>	0	0	0	0	0	0	0	0	11.6821	0	1	0	0	0	1	0	0	0	0	0	1500	118.871	11.6821
Cortemaggiore	in operation	Europe	Italy	Gas Field	IGU WOC 2 SG 2.1, (Basic Activity) 2004	36	308.15	0.1754	36369300	0	9.6027	0	9.6027	1030000000	0	1030000000	0	<missing>	0	0	0	0	0	0	0	0	12.9286	0	1	0	0	0	1	0	0	0	0	0	1400	133.394	12.9286
Dashava	in operation	Europe	Ukraine	Gas Field	IGU WOC 2 SG 2.1, (Basic Activity) 2004	99	298.15	0.0642	75916500	0	20.0444	0	20.0444	2150000000	0	2150000000	0	<missing>	0	0	0	0	0	0	0	0	5.1159	0	1	0	0	0	1	0	0	0	0	0	604	47.4167	5.1159
Degirmenköy	in operation	Europe	Turkey	Gas Field	IGU WOC 2 SG 2.1, (Basic Activity) 2007/company data	9	300.149	0.14	10593000	0	2.7969	0	2.7969	300000000	0	300000000	0	<missing>	0	0	0	0	0	0	0	0	10.7525	0	1	0	0	0	1	0	0	0	0	0	1079.96	111.377	10.7525
Dolni Bojanovice	in operation	Europe	Czech Republic	Gas Field	IGU WOC 2 SG 2.1, (Basic Activity) 2007		308.9	0.188	20338560	0	5.37	0	5.37	576000000	0	576000000	0	<missing>	0	0	0	0	0	0	0	0	13.7477	0	1	0	0	0	1	0	0	0	0	0	1430	141.97	13.7477
Dolní Dunajovice	in operation	Europe	Czech Republic	Gas Field	IGU WOC 2 SG 2.1, (Basic Activity) 2007	47	315.15	0.126	31779000	0	8.3907	0	8.3907	900000000	0	900000000	0	<missing>	0	0	0	0	0	0	0	0	9.2779	0	1	0	0	0	1	0	0	0	0	0	1260	91.1084	9.2779
Dötlingen	in operation	Europe	Germany	Gas Field	IGU WOC 2 SG 2.1, (Basic Activity) 2007/company data	15	386.15	0.39	56496000	0	14.9167	0	14.9167	1600000000	0	1600000000	0	<missing>	0	0	0	0	0	0	0	0	21.2738	0	1	0	0	0	1	0	0	0	0	0	2650	187.182	21.2738
Empelde	in operation	Europe	Germany	Salt Cavern	IGU WOC 2 SG 2.1, (Basic Activity) 2007 / LBEG statistics	3	305.65	0.13699	13276560	0	3.5054	0	3.5054	376000000	0	376000000	0	<missing>	0	0	0	0	0	0	0	0	10.3487	0	0	1	0	0	1	0	0	0	0	0	1300	105.195	10.3487
Epe E.ON	in operation	Europe	Germany	Salt Cavern	IGU WOC 2 SG 2.1, (Basic Activity) 2007 / LBEG statistics	34	313.15	0.11757	61580640	0	16.2593	0	16.2593	1744000000	0	1744000000	0	<missing>	0	0	0	0	0	0	0	0	8.7415	0	0	1	0	0	1	0	0	0	0	0	1120	85.5054	8.7415
Epe TG/RWE	in operation	Europe	Germany	Salt Cavern	IGU WOC 2 SG 2.1, (Basic Activity) 2007	10	331.15	0.12048	16948800	0	4.475	0	4.475	480000000	0	480000000	0	<missing>	0	0	0	0	0	0	0	0	8.4678	0	0	1	0	0	1	0	0	0	0	0	1147	80.0368	8.4678
Eschenfelden	in operation	Europe	Germany	Aquifer	IGU WOC 2 SG 2.1, (Basic Activity) 2007	12	301.15	0.043	5932080	0	1.5663	0	1.5663	168000000	0	168000000	0	<missing>	0	0	0	0	0	0	0	0	3.4175	0	0	0	1	0	1	0	0	0	0	0	500	30.0963	3.4175
Etrez	in operation	Europe	France	Salt Cavern	IGU WOC 2 SG 2.1, (Basic Activity) 2007	16	293.15	0.13699	19420500	0	5.1276	0	5.1276	550000000	0	550000000	0	<missing>	0	0	0	0	0	0	0	0	10.7826	0	0	1	0	0	1	0	0	0	0	0	1300	113.957	10.7826
Etzel E.ON 2	in operation	Europe	Germany	Salt Cavern	LBEG statistics	9	329.15	0.093725	19773600	0	5.2209	0	5.2209	560000000	0	560000000	0	<missing>	0	0	0	0	0	0	0	0	6.6945	0	0	1	0	0	1	0	0	0	0	0	899	61.7753	6.6945
Fiume Treste	in operation	Europe	Italy	Gas Field	published data	54	303.15	0.1262	35310000	0	9.323	0	9.323	1000000000	0	1000000000	0	<missing>	0	0	0	0	0	0	0	0	9.6546	0	1	0	0	0	1	0	0	0	0	0	1200	97.8117	9.6546
Frankenthal	in operation	Europe	Germany	Aquifer	IGU WOC 2 SG 2.1, (Basic Activity) 2007	13	289.9	0.0665	2118600	0	0.55938	0	0.55938	60000000	0	60000000	0	<missing>	0	0	0	0	0	0	0	0	5.4456	0	0	0	1	0	1	0	0	0	0	0	670	51.5458	5.4456
Fronhofen	in operation	Europe	Germany	Oil Field	IGU WOC 2 SG 2.1, (Basic Activity) 2007 / LBEG statistics	4	367.15	0.155	1271160	0	0.33563	0	0.33563	36000000	0	36000000	0	<missing>	0	0	0	0	0	0	0	0	9.7171	0	1	0	0	0	1	0	0	0	0	0	1760	88.6484	9.7171
Gaviota	in operation	Europe	Spain	Gas Field	IGU WOC 2 SG 2.1, (Basic Activity) 2007	5	353.15	0.274	47527260	0	12.5487	0	12.5487	1346000000	0	1346000000	0	<missing>	0	0	0	0	0	0	0	0	17.0003	0	1	0	0	0	1	0	0	0	0	0	2500	159.755	17.0003
Germigny-Sous-Coulombs	in operation	Europe	France	Aquifer	IGU WOC 2 SG 2.1, (Basic Activity) 2007	25	308.15	0.083	27541800	0	7.2719	0	7.2719	780000000	0	780000000	0	<missing>	0	0	0	0	0	0	0	0	6.3554	0	0	0	1	0	1	0	0	0	0	0	850	59.9221	6.3554
Ghercesti	planned	Europe	Romania	Gas Field			298.15	0.10462	5296500	0	1.3984	0	1.3984	150000000	0	150000000	0	<missing>	0	0	0	0	0	0	0	0	8.2089	0	1	0	0	0	1	0	0	0	0	0	1000	82.0209	8.2089
Glebovka	in operation	Europe	Ukraine	Gas Field	IGU WOC 2 SG 2.1, (Basic Activity) 2004		337.15	0.109	26482500	0	6.9922	0	6.9922	750000000	0	750000000	0	<missing>	0	0	0	0	0	0	0	0	7.5593	0	1	0	0	0	1	0	0	0	0	0	950	69.9974	7.5593
Gournay-Sur-Aronde	in operation	Europe	France	Aquifer	IGU WOC 2 SG 2.1, (Basic Activity) 2007	60	308.15	0.078	44843700	0	11.8402	0	11.8402	1270000000	0	1270000000	0	<missing>	0	0	0	0	0	0	0	0	5.9838	0	0	0	1	0	1	0	0	0	0	0	720	55.9417	5.9838
Grijpskerk 2	in operation	Europe	Netherlands	Gas Field	IGU WOC 2 SG 2.1, (Basic Activity) 2007	9	390.15	0.393	52965000	0	13.9845	0	13.9845	1500000000	0	1500000000	0	<missing>	0	0	0	0	0	0	0	0	21.2159	0	1	0	0	0	1	0	0	0	0	0	3200	185.883	21.2159
Hähnlein	in operation	Europe	Germany	Aquifer	IGU WOC 2 SG 2.1, (Basic Activity) 2007	18	301.15	0.0515	2824800	0	0.74584	0	0.74584	80000000	0	80000000	0	<missing>	0	0	0	0	0	0	0	0	4.0812	0	0	0	1	0	1	0	0	0	0	0	500	36.6281	4.0812
Haidach	in operation	Europe	Austria	Gas Field	IGU WOC 2 SG 2.1, (Basic Activity) 2007	9	327.15	0.1579	42372000	0	11.1876	0	11.1876	1200000000	0	1200000000	0	<missing>	0	0	0	0	0	0	0	0	11.0633	0	1	0	0	0	1	0	0	0	0	0	1600	108.132	11.0633
Haidach 5	in operation	Europe	Austria	Gas Field	IGU WOC 2 SG 2.1, (Basic Activity) 2007	1	319.15	0.1457	476685	0	0.12586	0	0.12586	13500000	0	13500000	0	<missing>	0	0	0	0	0	0	0	0	10.5112	0	1	0	0	0	1	0	0	0	0	0	1369	103.878	10.5112
Hajdúszoboszló	in operation	Europe	Hungary	Gas Field	IGU WOC 2 SG 2.1, (Basic Activity) 2007	135	345.85	0.0972	50846400	0	13.4251	0	13.4251	1440000000	0	1440000000	0	<missing>	0	0	0	0	0	0	0	0	6.602	0	1	0	0	0	1	0	0	0	0	0	830	59.7091	6.602
Harsefeld	in operation	Europe	Germany	Salt Cavern	IGU WOC 2 SG 2.1, (Basic Activity) 2007	2	313.15	0.12189	4554990	0	1.2027	0	1.2027	129000000	0	129000000	0	<missing>	0	0	0	0	0	0	0	0	9.0466	0	0	1	0	0	1	0	0	0	0	0	1160	88.8961	9.0466
Hatfield Moor	in operation	Europe	United Kingdom	Gas Field	IGU WOC 2 SG 2.1, (Basic Activity) 2007		284.15	0.044199	4237200	0	1.1188	0	1.1188	120000000	0	120000000	0	<missing>	0	0	0	0	0	0	0	0	3.722	0	1	0	0	0	1	0	0	0	0	0	440	33.5991	3.722
Hornsea (Atwick)	in operation	Europe	United Kingdom	Salt Cavern	IGU WOC 2 SG 2.1, (Basic Activity) 2007	9	318.15	0.19094	11193270	0	2.9554	0	2.9554	317000000	0	317000000	0	<missing>	0	0	0	0	0	0	0	0	13.5536	0	0	1	0	0	1	0	0	0	0	0	1800	136.735	13.5536
Huntorf	in operation	Europe	Germany	Salt Cavern	IGU WOC 2 SG 2.1, (Basic Activity) 2007 / LBEG statistics	6	289.4	0.066858	10875480	0	2.8715	0	2.8715	308000000	0	308000000	0	<missing>	0	0	0	0	0	0	0	0	5.4836	0	0	1	0	0	1	0	0	0	0	0	650	52.0051	5.4836
Husow XII	in operation	Europe	Poland	Gas Field	IGU WOC 2 SG 2.1, (Basic Activity) 2007/company data/ https://en.pgnig.pl/trade/ticketing-service/underground-gas-storage-facilities	27	315.15	0.122	14124000	0	3.7292	0	3.7292	400000000	0	400000000	0	<missing>	0	0	0	0	0	0	0	0	8.9979	0	1	0	0	0	1	0	0	0	0	0	1277	88.0137	8.9979
Inchukalns	in operation	Europe	Latvia	Aquifer	IGU WOC 2 SG 2.1, (Basic Activity) 2007	180	296.15	0.07	81213000	0	21.4428	0	21.4428	2300000000	0	2300000000	0	<missing>	0	0	0	0	0	0	0	0	5.6039	0	0	0	1	0	1	0	0	0	0	0	774	52.7852	5.6039
Inzenham-West - Horizon 17 + 23	in operation	Europe	Germany	Gas Field	IGU WOC 2 SG 2.1, (Basic Activity) 2007	24	294.15	0.072253	17655000	0	4.6615	0	4.6615	500000000	0	500000000	0	<missing>	0	0	0	0	0	0	0	0	5.8187	0	1	0	0	0	1	0	0	0	0	0	700	55.3011	5.8187
Izaute	in operation	Europe	France	Aquifer	Gas Storage Europe - GSE 4/2009	16	285.9	0.05	47668500	0	12.586	0	12.586	1350000000	0	1350000000	0	<missing>	0	0	0	0	0	0	0	0	4.1764	0	0	0	1	0	1	0	0	0	0	0	510	38.2002	4.1764
Kalle	in operation	Europe	Germany	Aquifer	IGU WOC 2 SG 2.1, (Basic Activity) 2007	9	358.15	0.23	7591650	0	2.0044	0	2.0044	215000000	0	215000000	0	<missing>	0	0	0	0	0	0	0	0	14.3403	0	0	0	1	0	1	0	0	0	0	0	2100	134.321	14.3403
Kardoskut (Pusztaszölös)	in operation	Europe	Hungary	Gas Field	IGU WOC 2 SG 2.1, (Basic Activity) 2007	11	354.15	0.10354	2824800	0	0.74584	0	0.74584	80000000	0	80000000	0	<missing>	0	0	0	0	0	0	0	0	6.8542	0	1	0	0	0	1	0	0	0	0	0	990	61.6918	6.8542
Kegychivka	in operation	Europe	Ukraine	Gas Field	IGU WOC 2 SG 2.1, (Basic Activity) 2004	52	330.15	0.1896	24717000	0	6.5261	0	6.5261	700000000	0	700000000	0	<missing>	0	0	0	0	0	0	0	0	12.9942	0	1	0	0	0	1	0	0	0	0	0	1920	127.544	12.9942
Kiel-Rönne	in operation	Europe	Germany	Salt Cavern	IGU WOC 2 SG 2.1, (Basic Activity) 2007 / LBEG statistics	2	335.15	0.1316	2118600	0	0.55938	0	0.55938	60000000	0	60000000	0	<missing>	0	0	0	0	0	0	0	0	9.1008	0	0	1	0	0	1	0	0	0	0	0	1250	86.1523	9.1008
Kirchheilingen	in operation	Europe	Germany	Gas Field	IGU WOC 2 SG 2.1, (Basic Activity) 2007	7	295.35	0.1206	6708900	0	1.7714	0	1.7714	190000000	0	190000000	0	<missing>	0	0	0	0	0	0	0	0	9.4888	0	1	0	0	0	1	0	0	0	0	0	888	97.7609	9.4888
Kraak	in operation	Europe	Germany	Salt Cavern	IGU WOC 2 SG 2.1, (Basic Activity) 2007 / LBEG statistics	4	315.15	0.086388	6708900	0	1.7714	0	1.7714	190000000	0	190000000	0	<missing>	0	0	0	0	0	0	0	0	6.4604	0	0	1	0	0	1	0	0	0	0	0	831	60.443	6.4604
Krasnopopivka	in operation	Europe	Ukraine	Gas Field	IGU WOC 2 SG 2.1, (Basic Activity) 2004	40	299.15	0.0512	14830200	0	3.9156	0	3.9156	420000000	0	420000000	0	<missing>	0	0	0	0	0	0	0	0	4.085	0	1	0	0	0	1	0	0	0	0	0	410	36.7372	4.085
Krummhörn	in operation	Europe	Germany	Salt Cavern	IGU WOC 2 SG 2.1, (Basic Activity) 2007	3	343.15	0.15695	1800810	0	0.47547	0	0.47547	51000000	0	51000000	0	<missing>	0	0	0	0	0	0	0	0	10.5012	0	0	1	0	0	1	0	0	0	0	0	1485	99.4442	10.5012
Kuzey Marmara	in operation	Europe	Turkey	Gas Field	IGU WOC 2 SG 2.1, (Basic Activity) 2007/company data	11	301.894	0.148	45903000	0	12.1199	0	12.1199	1300000000	0	1300000000	0	<missing>	0	0	0	0	0	0	0	0	11.2636	0	1	0	0	0	1	0	0	0	0	0	1149.74	116.771	11.2636
Láb 1 - 3	in operation	Europe	Slovakia	Gas Field	IGU WOC 2 SG 2.1, (Basic Activity) 2007	138	318.15	0.0392	56884410	0	15.0193	0	15.0193	1611000000	0	1611000000	0	<missing>	0	0	0	0	0	0	0	0	2.9525	0	1	0	0	0	1	0	0	0	0	0	343	25.3901	2.9525
Láb 4. Stavba PZZP	in operation	Europe	Slovakia	Gas Field	published company data	82	317.15	0.1082	21892200	0	5.7802	0	5.7802	620000000	0	620000000	0	<missing>	0	0	0	0	0	0	0	0	7.974	0	1	0	0	0	1	0	0	0	0	0	1050	76.4969	7.974
Lehrte	in operation	Europe	Germany	Oil Field	IGU WOC 2 SG 2.1, (Basic Activity) 2007	3	316.15	0.105	2754180	0	0.72719	0	0.72719	78000000	0	78000000	0	<missing>	0	0	0	0	0	0	0	0	7.7721	0	1	0	0	0	1	0	0	0	0	0	1060	74.429	7.7721
Ll. Torup	in operation	Europe	Denmark	Salt Cavern	IGU WOC 2 SG 2.1, (Basic Activity) 2004	7	296.725	0.098473	14830200	0	3.9156	0	3.9156	420000000	0	420000000	0	<missing>	0	0	0	0	0	0	0	0	7.7824	0	0	1	0	0	1	0	0	0	0	0	943	77.2987	7.7824
Lobodice	in operation	Europe	Czech Republic	Aquifer	IGU WOC 2 SG 2.1, (Basic Activity) 2007	20	297.15	0.047	6249870	0	1.6502	0	1.6502	177000000	0	177000000	0	<missing>	0	0	0	0	0	0	0	0	3.7807	0	0	0	1	0	1	0	0	0	0	0	440	33.7633	3.7807
Loenhout	in operation	Europe	Belgium	Aquifer	IGU WOC 2 SG 2.1, (Basic Activity) 2004	11	333.15	0.109	21186000	0	5.5938	0	5.5938	600000000	0	600000000	0	<missing>	0	0	0	0	0	0	0	0	7.6489	0	0	0	1	0	1	0	0	0	0	0	1100	71.2876	7.6489
Lussagnet	in operation	Europe	France	Aquifer	IGU WOC 2 SG 2.1, (Basic Activity) 2004	44	286.775	0.05	38134800	0	10.0688	0	10.0688	1080000000	0	1080000000	0	<missing>	0	0	0	0	0	0	0	0	4.1636	0	0	0	1	0	1	0	0	0	0	0	545	38.0289	4.1636
Manosque	in operation	Europe	France	Salt Cavern	Gas Storage Europe - GSE 4/2009	7	318.15	0.10462	9357150	0	2.4706	0	2.4706	265000000	0	265000000	0	<missing>	0	0	0	0	0	0	0	0	7.6971	0	0	1	0	0	1	0	0	0	0	0	1000	73.3779	7.6971
Minerbio	in operation	Europe	Italy	Gas Field	IGU WOC 2 SG 2.1, (Basic Activity) 2004	51	302.65	0.1494	116381760	0	30.7285	0	30.7285	3296000000	0	3296000000	0	<missing>	0	0	0	0	0	0	0	0	11.3354	0	1	0	0	0	1	0	0	0	0	0	1180	117.361	11.3354
Mogilno	in operation	Europe	Poland	Salt Cavern	IGU WOC 2 SG 2.1, (Basic Activity) 2007/company data/ https://en.pgnig.pl/trade/ticketing-service/underground-gas-storage-facilities	10	288.15	0.061463	13417800	0	3.5427	0	3.5427	380000000	0	380000000	0	<missing>	0	0	0	0	0	0	0	0	5.073	0	0	1	0	0	1	0	0	0	0	0	600	47.6052	5.073
Nades Prod Seleus	in operation	Europe	Romania	Gas Field	IGU WOC 2 SG 2.1, (Basic Activity) 2007		298.15	0.10462	1765500	0	0.46615	0	0.46615	50000000	0	50000000	0	<missing>	0	0	0	0	0	0	0	0	8.2089	0	1	0	0	0	1	0	0	0	0	0	1000	82.0209	8.2089
Neuenhuntorf	in operation	Europe	Germany	Salt Cavern	IGU WOC 2 SG 2.1, (Basic Activity) 2007	1	291.9	0.077648	600270	0	0.15849	0	0.15849	17000000	0	17000000	0	<missing>	0	0	0	0	0	0	0	0	6.2886	0	0	1	0	0	1	0	0	0	0	0	750	60.7714	6.2886
Norg	in operation	Europe	Netherlands	Gas Field	IGU WOC 2 SG 2.1, (Basic Activity) 2007	6	372.15	0.327	105930000	0	27.9689	0	27.9689	3000000000	0	3000000000	0	<missing>	0	0	0	0	0	0	0	0	18.9127	0	1	0	0	0	1	0	0	0	0	0	2540	171.486	18.9127
Nüttermoor	in operation	Europe	Germany	Salt Cavern	IGU WOC 2 SG 2.1, (Basic Activity) 2007 / LBEG statistics	16	296.9	0.099228	45973620	0	12.1385	0	12.1385	1302000000	0	1302000000	0	<missing>	0	0	0	0	0	0	0	0	7.8352	0	0	1	0	0	1	0	0	0	0	0	950	77.8832	7.8352
Okoli	in operation	Europe	Croatia	Gas Field	IGU WOC 2 SG 2.1, (Basic Activity) 2007	22	369.15	0.199	19702980	0	5.2022	0	5.2022	558000000	0	558000000	0	<missing>	0	0	0	0	0	0	0	0	12.2033	0	1	0	0	0	1	0	0	0	0	0	1826	112.278	12.2033
Olyshivka	in operation	Europe	Ukraine	Aquifer	IGU WOC 2 SG 2.1, (Basic Activity) 2004	40	298.15	0.0562	10946100	0	2.8901	0	2.8901	310000000	0	310000000	0	<missing>	0	0	0	0	0	0	0	0	4.4912	0	0	0	1	0	1	0	0	0	0	0	550	40.9041	4.4912
Opary	in operation	Europe	Ukraine	Gas Field	IGU WOC 2 SG 2.1, (Basic Activity) 2004	75	300.15	0.0613	74151000	0	19.5782	0	19.5782	2100000000	0	2100000000	0	<missing>	0	0	0	0	0	0	0	0	4.8573	0	1	0	0	0	1	0	0	0	0	0	590	44.5908	4.8573
Osipovskoye	in operation	Europe	Belarus	Aquifer	published data, UN ECE Study	40	284.4	0.045278	14124000	0	3.7292	0	3.7292	400000000	0	400000000	0	<missing>	0	0	0	0	0	0	0	0	3.8081	0	0	0	1	0	1	0	0	0	0	0	450	34.467	3.8081
Peckensen	in operation	Europe	Germany	Salt Cavern	IGU WOC 2 SG 2.1, (Basic Activity) 2007/company data	1	305.65	0.13699	11899470	0	3.1418	0	3.1418	337000000	0	337000000	0	<missing>	0	0	0	0	0	0	0	0	10.3487	0	0	1	0	0	1	0	0	0	0	0	1300	105.195	10.3487
Proletarka (M-7)	in operation	Europe	Ukraine	Gas Field	IGU WOC 2 SG 2.1, (Basic Activity) 2004	84	312.65	0.149	35310000	0	9.323	0	9.323	1000000000	0	1000000000	0	<missing>	0	0	0	0	0	0	0	0	10.9529	0	1	0	0	0	1	0	0	0	0	0	1422	110.238	10.9529
Puchkirchen	in operation	Europe	Austria	Gas Field	IGU WOC 2 SG 2.1, (Basic Activity) 2007	16	318.15	0.117	30013500	0	7.9245	0	7.9245	850000000	0	850000000	0	<missing>	0	0	0	0	0	0	0	0	8.5659	0	1	0	0	0	1	0	0	0	0	0	1065	82.8036	8.5659
Pusztaederics	in operation	Europe	Hungary	Gas Field	IGU WOC 2 SG 2.1, (Basic Activity) 2007	11	372.15	0.141	11652300	0	3.0766	0	3.0766	330000000	0	330000000	0	<missing>	0	0	0	0	0	0	0	0	8.7691	0	1	0	0	0	1	0	0	0	0	0	1213	79.0389	8.7691
Reckrod	in operation	Europe	Germany	Salt Cavern	IGU WOC 2 SG 2.1, (Basic Activity) 2007	3	293.475	0.084446	4060650	0	1.0721	0	1.0721	115000000	0	115000000	0	<missing>	0	0	0	0	0	0	0	0	6.7848	0	0	1	0	0	1	0	0	0	0	0	813	66.2403	6.7848
Rehden	in operation	Europe	Germany	Gas Field	IGU WOC 2 SG 2.1, (Basic Activity) 2007	16	373.15	0.282	148302000	0	39.1565	0	39.1565	4200000000	0	4200000000	0	<missing>	0	0	0	0	0	0	0	0	16.5667	0	1	0	0	0	1	0	0	0	0	0	1850	151.355	16.5667
Reitbrook	in operation	Europe	Germany	Oil Field	IGU WOC 2 SG 2.1, (Basic Activity) 2007	36	289.15	0.08	12358500	0	3.263	0	3.263	350000000	0	350000000	0	<missing>	0	0	0	0	0	0	0	0	6.5348	0	1	0	0	0	1	0	0	0	0	0	640	63.9052	6.5348
Ripalta	in operation	Europe	Italy	Gas Field	IGU WOC 2 SG 2.1, (Basic Activity) 2004	35	308.15	0.1802	55789800	0	14.7303	0	14.7303	1580000000	0	1580000000	0	<missing>	0	0	0	0	0	0	0	0	13.2542	0	1	0	0	0	1	0	0	0	0	0	1400	136.937	13.2542
Rough	in operation	Europe	United Kingdom	Gas Field	IGU WOC 2 SG 2.1, (Basic Activity) 2007	30	342.9	0.2345	97279050	0	25.6848	0	25.6848	2755000000	0	2755000000	0	<missing>	0	0	0	0	0	0	0	0	15.2084	0	1	0	0	0	1	0	0	0	0	0	2790	146.009	15.2084
Sabbioncello	in operation	Europe	Italy	Gas Field	IGU WOC 2 SG 2.1, (Basic Activity) 2004	31	314.15	0.1422	40288710	0	10.6375	0	10.6375	1141000000	0	1141000000	0	<missing>	0	0	0	0	0	0	0	0	10.4338	0	1	0	0	0	1	0	0	0	0	0	1100	104.121	10.4338
Saint-Clair-Sur-Epte	in operation	Europe	France	Aquifer	IGU WOC 2 SG 2.1, (Basic Activity) 2007	17	310.15	0.079	13770900	0	3.636	0	3.636	390000000	0	390000000	0	<missing>	0	0	0	0	0	0	0	0	6.0193	0	0	0	1	0	1	0	0	0	0	0	700	56.1661	6.0193
Saint-Illiers-La-Ville	in operation	Europe	France	Aquifer	IGU WOC 2 SG 2.1, (Basic Activity) 2007	31	303.15	0.047	21186000	0	5.5938	0	5.5938	600000000	0	600000000	0	<missing>	0	0	0	0	0	0	0	0	3.7057	0	0	0	1	0	1	0	0	0	0	0	470	32.8501	3.7057
San Salvo	in operation	Europe	Italy	Gas Field	IGU WOC 2 SG 2.1, (Basic Activity) 2004	54	296.9	0.1304	124608990	0	32.9008	0	32.9008	3529000000	0	3529000000	0	<missing>	0	0	0	0	0	0	0	0	10.1647	0	1	0	0	0	1	0	0	0	0	0	950	105.402	10.1647
Sandhausen	in operation	Europe	Germany	Aquifer	IGU WOC 2 SG 2.1, (Basic Activity) 2007	5	308.15	0.06	1059300	0	0.27969	0	0.27969	30000000	0	30000000	0	<missing>	0	0	0	0	0	0	0	0	4.633	0	0	0	1	0	1	0	0	0	0	0	600	41.9082	4.633
Sarmasel	in operation	Europe	Romania	Gas Field	IGU WOC 2 SG 2.1, (Basic Activity) 2007/ https://ec.europa.eu/energy/maps/pci_fiches/PciFiche_6.20.6.pdf	58	297.15	0.039883	54730500	0	14.4506	0	14.4506	1550000000	0	1550000000	0	<missing>	0	0	0	0	0	0	0	0	3.2158	0	1	0	0	0	1	0	0	0	0	0	400	28.2391	3.2158
Schmidhausen	in operation	Europe	Germany	Gas Field	IGU WOC 2 SG 2.1, (Basic Activity) 2007	7	308.15	0.092	5296500	0	1.3984	0	1.3984	150000000	0	150000000	0	<missing>	0	0	0	0	0	0	0	0	7.0205	0	1	0	0	0	1	0	0	0	0	0	1015	67.1533	7.0205
Schönkirchen-Reyersdorf	in operation	Europe	Austria	Gas Field	IGU WOC 2 SG 2.1, (Basic Activity) 2007	112	298.15	0.0526	55436700	0	14.6371	0	14.6371	1570000000	0	1570000000	0	<missing>	0	0	0	0	0	0	0	0	4.2088	0	1	0	0	0	1	0	0	0	0	0	514.8	38.0231	4.2088
Sergnano	in operation	Europe	Italy	Gas Field	IGU WOC 2 SG 2.1, (Basic Activity) 2004	34	322.15	0.153	84744000	0	22.3751	0	22.3751	2400000000	0	2400000000	0	<missing>	0	0	0	0	0	0	0	0	10.9043	0	1	0	0	0	1	0	0	0	0	0	1180	107.493	10.9043
Serrablo Aurin+Jaca	in operation	Europe	Spain	Gas Field	IGU WOC 2 SG 2.1, (Basic Activity) 2007	6	358.15	0.172	5649600	0	1.4917	0	1.4917	160000000	0	160000000	0	<missing>	0	0	0	0	0	0	0	0	10.9744	0	1	0	0	0	1	0	0	0	0	0	1550	101.986	10.9744
Settala	in operation	Europe	Italy	Gas Field	IGU WOC 2 SG 2.1, (Basic Activity) 2004	27	301.4	0.1367	61615950	0	16.2686	0	16.2686	1745000000	0	1745000000	0	<missing>	0	0	0	0	0	0	0	0	10.471	0	1	0	0	0	1	0	0	0	0	0	1130	107.736	10.471
Skallen	in operation	Europe	Sweden	Rock Cavern	IGU WOC 2 SG 2.1, (Basic Activity) 2007	1	276.9	0.012908	317790	0	0.083907	0	0.083907	9000000	0	9000000	0	<missing>	0	0	0	0	0	0	0	0	1.1265	0	0	1	0	0	1	0	0	0	0	0	150	9.3276	1.1265
Soings-En-Sologne	in operation	Europe	France	Aquifer	IGU WOC 2 SG 2.1, (Basic Activity) 2007	11	327.15	0.1225	7591650	0	2.0044	0	2.0044	215000000	0	215000000	0	<missing>	0	0	0	0	0	0	0	0	8.7063	0	0	0	1	0	1	0	0	0	0	0	1140	83.0599	8.7063
Solokha	in operation	Europe	Ukraine	Gas Field	IGU WOC 2 SG 2.1, (Basic Activity) 2004	81	306.15	0.0835	42372000	0	11.1876	0	11.1876	1200000000	0	1200000000	0	<missing>	0	0	0	0	0	0	0	0	6.4341	0	1	0	0	0	1	0	0	0	0	0	813	60.9542	6.4341
Southwest Kinsale	in operation	Europe	Ireland	Gas Field	published data	3	275.725	0.0078366	3531000	0	0.9323	0	0.9323	100000000	0	100000000	0	<missing>	0	0	0	0	0	0	0	0	0.68777	0	1	0	0	0	1	0	0	0	0	0	102.999	5.6076	0.68777
Stassfurt	in operation	Europe	Germany	Salt Cavern	IGU WOC 2 SG 2.1, (Basic Activity) 2007	4	308.15	0.09707	21150690	0	5.5845	0	5.5845	599000000	0	599000000	0	<missing>	0	0	0	0	0	0	0	0	7.3929	0	0	1	0	0	1	0	0	0	0	0	930	71.2559	7.3929
Stenlille	in operation	Europe	Denmark	Aquifer	IGU WOC 2 SG 2.1, (Basic Activity) 2007	13	323.15	0.155	14124000	0	3.7292	0	3.7292	400000000	0	400000000	0	<missing>	0	0	0	0	0	0	0	0	11.0044	0	0	0	1	0	1	0	0	0	0	0	1500	108.351	11.0044
Stockstadt	in operation	Europe	Germany	Gas Field	LBEG statistics	13	302.15	0.05	4766850	0	1.2586	0	1.2586	135000000	0	135000000	0	<missing>	0	0	0	0	0	0	0	0	3.9513	0	1	0	0	0	1	0	0	0	0	0	460	35.2995	3.9513
Strachocina I+II hor.	in operation	Europe	Poland	Gas Field	IGU WOC 2 SG 2.1, (Basic Activity) 2007/company data/ https://en.pgnig.pl/trade/ticketing-service/underground-gas-storage-facilities	34	312.15	0.1005	5296500	0	1.3984	0	1.3984	150000000	0	150000000	0	<missing>	0	0	0	0	0	0	0	0	7.5467	0	1	0	0	0	1	0	0	0	0	0	900	72.459	7.5467
Stramberk	in operation	Europe	Czech Republic	Gas Field	IGU WOC 2 SG 2.1, (Basic Activity) 2007	57	297.15	0.039	16948800	0	4.475	0	4.475	480000000	0	480000000	0	<missing>	0	0	0	0	0	0	0	0	3.1455	0	1	0	0	0	1	0	0	0	0	0	575	27.5636	3.1455
Swarzow	in operation	Europe	Poland	Gas Field	IGU WOC 2 SG 2.1, (Basic Activity) 2007/company data/ https://en.pgnig.pl/trade/ticketing-service/underground-gas-storage-facilities	9	302.15	0.0765	3177900	0	0.83907	0	0.83907	90000000	0	90000000	0	<missing>	0	0	0	0	0	0	0	0	5.9883	0	1	0	0	0	1	0	0	0	0	0	650	56.4711	5.9883
Tallesbrunn	in operation	Europe	Austria	Gas Field	IGU WOC 2 SG 2.1, (Basic Activity) 2007	24	306.15	0.0755	10593000	0	2.7969	0	2.7969	300000000	0	300000000	0	<missing>	0	0	0	0	0	0	0	0	5.8351	0	1	0	0	0	1	0	0	0	0	0	750.2	54.5105	5.8351
Targu Mures	in operation	Europe	Romania	Gas Field	IGU WOC 2 SG 2.1, (Basic Activity) 2007/ https://digitalcommons.usf.edu/cgi/viewcontent.cgi?article=1251&context=geologia/ https://ec.europa.eu/energy/maps/pci_fiches/PciFiche_6.20.4.pdf	19	316.15	0.10462	21186000	0	5.5938	0	5.5938	600000000	0	600000000	0	<missing>	0	0	0	0	0	0	0	0	7.7453	0	1	0	0	0	1	0	0	0	0	0	1000	74.1383	7.7453
Tersanne	in operation	Europe	France	Salt Cavern	IGU WOC 2 SG 2.1, (Basic Activity) 2007	13	293.15	0.15318	5578980	0	1.473	0	1.473	158000000	0	158000000	0	<missing>	0	0	0	0	0	0	0	0	11.9707	0	0	1	0	0	1	0	0	0	0	0	1450	128.14	11.9707
Thann	in operation	Europe	Austria	Gas Field	IGU WOC 2 SG 2.1, (Basic Activity) 2007	17	314.65	0.0608	8827500	0	2.3307	0	2.3307	250000000	0	250000000	0	<missing>	0	0	0	0	0	0	0	0	4.5965	0	1	0	0	0	1	0	0	0	0	0	705.8	41.2751	4.5965
Tranovice	in operation	Europe	Czech Republic	Gas Field	IGU WOC 2 SG 2.1, (Basic Activity) 2007	28	291.15	0.041	8474400	0	2.2375	0	2.2375	240000000	0	240000000	0	<missing>	0	0	0	0	0	0	0	0	3.373	0	1	0	0	0	1	0	0	0	0	0	405	29.9061	3.373
Tvrdonice	in operation	Europe	Czech Republic	Gas Field	IGU WOC 2 SG 2.1, (Basic Activity) 2007	62	319.15	0.126	16242600	0	4.2886	0	4.2886	460000000	0	460000000	0	<missing>	0	0	0	0	0	0	0	0	9.1634	0	1	0	0	0	1	0	0	0	0	0	1260	89.1655	9.1634
Uelsen	in operation	Europe	Germany	Gas Field	IGU WOC 2 SG 2.1, (Basic Activity) 2007/company data	7	340.15	0.165	26482500	0	6.9922	0	6.9922	750000000	0	750000000	0	<missing>	0	0	0	0	0	0	0	0	11.0985	0	1	0	0	0	1	0	0	0	0	0	1550	106.026	11.0985
Ugersko (XIV-XV)	in operation	Europe	Ukraine	Gas Field	IGU WOC 2 SG 2.1, (Basic Activity) 2004	88	305.15	0.0725	70620000	0	18.6459	0	18.6459	2000000000	0	2000000000	0	<missing>	0	0	0	0	0	0	0	0	5.6278	0	1	0	0	0	1	0	0	0	0	0	675	52.3799	5.6278
Uhrice	in operation	Europe	Czech Republic	Gas Field	IGU WOC 2 SG 2.1, (Basic Activity) 2007		315.4	0.171	6355800	0	1.6781	0	1.6781	180000000	0	180000000	0	<missing>	0	0	0	0	0	0	0	0	12.3468	0	1	0	0	0	1	0	0	0	0	0	1690	124.762	12.3468
Urziceni	in operation	Europe	Romania	Gas Field	IGU WOC 2 SG 2.1, (Basic Activity) 2007	25	301.15	0.12944	8827500	0	2.3307	0	2.3307	250000000	0	250000000	0	<missing>	0	0	0	0	0	0	0	0	9.9536	0	1	0	0	0	1	0	0	0	0	0	1230	101.772	9.9536
Vergunka	in operation	Europe	Ukraine	Gas Field	IGU WOC 2 SG 2.1, (Basic Activity) 2004	73	311.65	0.1236	14124000	0	3.7292	0	3.7292	400000000	0	400000000	0	<missing>	0	0	0	0	0	0	0	0	9.2109	0	1	0	0	0	1	0	0	0	0	0	1160	90.9989	9.2109
Wierzchowice	in operation	Europe	Poland	Gas Field	IGU WOC 2 SG 2.1, (Basic Activity) 2007/company data/ https://en.pgnig.pl/trade/ticketing-service/underground-gas-storage-facilities	34	338.15	0.165	20303250	0	5.3607	0	5.3607	575000000	0	575000000	0	<missing>	0	0	0	0	0	0	0	0	11.1623	0	1	0	0	0	1	0	0	0	0	0	1390	107.035	11.1623
Wolfersberg	in operation	Europe	Germany	Gas Field	IGU WOC 2 SG 2.1, (Basic Activity) 2007	10	340.15	0.278	11299200	0	2.9833	0	2.9833	320000000	0	320000000	0	<missing>	0	0	0	0	0	0	0	0	17.8313	0	1	0	0	0	1	0	0	0	0	0	2930	170.839	17.8313
Xanten	in operation	Europe	Germany	Salt Cavern	IGU WOC 2 SG 2.1, (Basic Activity) 2007	8	314.15	0.10646	6638280	0	1.7527	0	1.7527	188000000	0	188000000	0	<missing>	0	0	0	0	0	0	0	0	7.9251	0	0	1	0	0	1	0	0	0	0	0	1017	76.3524	7.9251
Zsana	in operation	Europe	Hungary	Gas Field	IGU WOC 2 SG 2.1, (Basic Activity) 2007/company data	58	380.15	0.206	47315400	0	12.4928	0	12.4928	1340000000	0	1340000000	0	<missing>	0	0	0	0	0	0	0	0	12.249	0	1	0	0	0	1	0	0	0	0	0	1800	111.204	12.249
Epe Uniper	in operation	Europe	Germany	Salt Cavern	Germany UGS statistics	39	305.15	0.13484	63946410	0	16.8839	0	16.8839	1811000000	0	1811000000	0	<missing>	0	0	0	0	0	0	0	0	10.2114	0	0	1	0	0	1	0	0	0	0	0	1280	103.747	10.2114
Jergum-astora	in operation	Europe	Germany	Salt Cavern	Germany UGS statistics	10	303.775	0.1289	30931560	0	8.1669	0	8.1669	876000000	0	876000000	0	<missing>	0	0	0	0	0	0	0	0	9.8299	0	0	1	0	0	1	0	0	0	0	0	1225	99.6911	9.8299
Jemgum-EWE	in operation	Europe	Germany	Salt Cavern	Germany UGS statistics	8	303.15	0.1262	11934780	0	3.1512	0	3.1512	338000000	0	338000000	0	<missing>	0	0	0	0	0	0	0	0	9.6546	0	0	1	0	0	1	0	0	0	0	0	1200	97.8117	9.6546
Catherine	in operation	Europe	Germany	Salt Cavern	Germany UGS statistics	8	288.15	0.061463	14088690	0	3.7199	0	3.7199	399000000	0	399000000	0	<missing>	0	0	0	0	0	0	0	0	5.073	0	0	1	0	0	1	0	0	0	0	0	600	47.6052	5.073
Etzel-EGL1 and 2	in operation	Europe	Germany	Salt Cavern	Germany UGS statistics	19	305.65	0.13699	42230760	0	11.1503	0	11.1503	1196000000	0	1196000000	0	<missing>	0	0	0	0	0	0	0	0	10.3487	0	0	1	0	0	1	0	0	0	0	0	1300	105.195	10.3487
Etzel EKB	in operation	Europe	Germany	Salt Cavern	Germany UGS statistics	9	308.15	0.14778	31602450	0	8.3441	0	8.3441	895000000	0	895000000	0	<missing>	0	0	0	0	0	0	0	0	11.0244	0	0	1	0	0	1	0	0	0	0	0	1400	112.215	11.0244
Etzel ESE	in operation	Europe	Germany	Salt Cavern	Germany UGS statistics	19	306.9	0.14239	66241560	0	17.4899	0	17.4899	1876000000	0	1876000000	0	<missing>	0	0	0	0	0	0	0	0	10.6888	0	0	1	0	0	1	0	0	0	0	0	1350	108.751	10.6888
Etzel FSG Crystal	in operation	Europe	Germany	Salt Cavern	Germany UGS statistics	4	308.15	0.14778	13770900	0	3.636	0	3.636	390000000	0	390000000	0	<missing>	0	0	0	0	0	0	0	0	11.0244	0	0	1	0	0	1	0	0	0	0	0	1400	112.215	11.0244
Epe RWE L-Gas	in operation	Europe	Germany	Salt Cavern	Germany UGS statistics	4	304.65	0.13268	13806210	0	3.6453	0	3.6453	391000000	0	391000000	0	<missing>	0	0	0	0	0	0	0	0	10.0733	0	0	1	0	0	1	0	0	0	0	0	1260	102.285	10.0733
Epe RWE H-Gas	in operation	Europe	Germany	Salt Cavern	Germany UGS statistics	10	306.65	0.14131	6002700	0	1.5849	0	1.5849	170000000	0	170000000	0	<missing>	0	0	0	0	0	0	0	0	10.6211	0	0	1	0	0	1	0	0	0	0	0	1340	108.047	10.6211
Epe RWE NL	in operation	Europe	Germany	Salt Cavern	Germany UGS statistics	6	305.65	0.13699	9922110	0	2.6198	0	2.6198	281000000	0	281000000	0	<missing>	0	0	0	0	0	0	0	0	10.3487	0	0	1	0	0	1	0	0	0	0	0	1300	105.195	10.3487
Epe ENECO	in operation	Europe	Germany	Salt Cavern	Germany UGS statistics	2	304.4	0.1316	3319140	0	0.87636	0	0.87636	94000000	0	94000000	0	<missing>	0	0	0	0	0	0	0	0	10.004	0	0	1	0	0	1	0	0	0	0	0	1250	101.548	10.004
Epe KGE	in operation	Europe	Germany	Salt Cavern	Germany UGS statistics	4	304.4	0.1316	6532350	0	1.7247	0	1.7247	185000000	0	185000000	0	<missing>	0	0	0	0	0	0	0	0	10.004	0	0	1	0	0	1	0	0	0	0	0	1250	101.548	10.004
Bremen Lesum	in operation	Europe	Germany	Salt Cavern	Germany UGS statistics	1	310.9	0.15965	5014020	0	1.3239	0	1.3239	142000000	0	142000000	0	<missing>	0	0	0	0	0	0	0	0	11.7469	0	0	1	0	0	1	0	0	0	0	0	1510	119.516	11.7469
EnergyStock 1	in operation	Europe	Germany	Salt Cavern	hystock.nl/en/about-hystock		300.65	0.11541	10593000	0	2.7969	0	2.7969	300000000	0	300000000	0	<missing>	0	0	0	0	0	0	0	0	8.9415	0	0	1	0	0	1	0	0	0	0	0	1100	90.0782	8.9415
EnergyStock 2	in operation	Europe	Netherlands	Salt Cavern	hystock.nl/en/about-hystock		300.65	0.11541	1765500	0	0.46615	0	0.46615	50000000	0	50000000	0	<missing>	0	0	0	0	0	0	0	0	8.9415	0	0	1	0	0	1	0	0	0	0	0	1100	90.0782	8.9415
Kosakowa	in operation	Europe	Poland	Salt Cavern	https://en.pgnig.pl/trade/ticketing-service/underground-gas-storage-facilities		298.15	0.10462	10557690	0	2.7876	0	2.7876	299000000	0	299000000	0	<missing>	0	0	0	0	0	0	0	0	8.2089	0	0	1	0	0	1	0	0	0	0	0	1000	82.0209	8.2089
7Fields	in operation	Europe	Austria	Gas Field	rag-austria.at		298.15	0.10462	54730500	0	14.4506	0	14.4506	1550000000	0	1550000000	0	<missing>	0	0	0	0	0	0	0	0	8.2089	0	1	0	0	0	1	0	0	0	0	0	1000	82.0209	8.2089
Heidback 1	in operation	Europe	Austria	Gas Field	rag-austria.at		307.375	0.14444	44102190	0	11.6444	0	11.6444	1249000000	0	1249000000	0	<missing>	0	0	0	0	0	0	0	0	10.8168	0	1	0	0	0	1	0	0	0	0	0	1369	110.078	10.8168
Heidback 2	in operation	Europe	Austria	Gas Field	rag-austria.at		307.375	0.14444	58296810	0	15.3922	0	15.3922	1651000000	0	1651000000	0	<missing>	0	0	0	0	0	0	0	0	10.8168	0	1	0	0	0	1	0	0	0	0	0	1369	110.078	10.8168
Grijpskerk	in operation	Europe	Netherlands	Gas Field	https://www.nlog.nl/sites/default/files/2019-08/juez_larre_et_al_2019_fb_st_july.pdf		285.65	0.050673	211860000	0	55.9378	0	55.9378	6000000000	0	6000000000	0	<missing>	0	0	0	0	0	0	0	0	4.2353	0	1	0	0	0	1	0	0	0	0	0	500	38.8256	4.2353
Norg (Langelo)	in operation	Europe	Netherlands	Gas Field	https://www.nlog.nl/sites/default/files/2019-08/juez_larre_et_al_2019_fb_st_july.pdf		285.65	0.050673	88275000	0	23.3074	0	23.3074	2500000000	0	2500000000	0	<missing>	0	0	0	0	0	0	0	0	4.2353	0	1	0	0	0	1	0	0	0	0	0	500	38.8256	4.2353
Bergermeer	in operation	Europe	Netherlands	Gas Field	https://www.nlog.nl/sites/default/files/2019-08/juez_larre_et_al_2019_fb_st_july.pdf		348.15	0.32042	162426000	0	42.8857	0	42.8857	4600000000	0	4600000000	0	<missing>	0	0	0	0	0	0	0	0	19.7513	0	1	0	0	0	1	0	0	0	0	0	3000	184.823	19.7513
Alkmaar 2	in operation	Europe	Netherlands	Gas Field	https://www.nlog.nl/sites/default/files/2019-08/juez_larre_et_al_2019_fb_st_july.pdf		285.65	0.050673	17655000	0	4.6615	0	4.6615	500000000	0	500000000	0	<missing>	0	0	0	0	0	0	0	0	4.2353	0	1	0	0	0	1	0	0	0	0	0	500	38.8256	4.2353
Zuidwending	in operation	Europe	Netherlands	Salt Cavern	https://www.nlog.nl/sites/default/files/2019-08/juez_larre_et_al_2019_fb_st_july.pdf		285.65	0.050673	10593000	0	2.7969	0	2.7969	300000000	0	300000000	0	<missing>	0	0	0	0	0	0	0	0	4.2353	0	0	1	0	0	1	0	0	0	0	0	500	38.8256	4.2353
Loenhout 2	in operation	Europe	Belgium	Aquifer	https://www.fluxys.com/en/products-services/activities/storage#/	12	298.15	0.10462	27188700	0	7.1787	0	7.1787	770000000	0	770000000	0	<missing>	0	0	0	0	0	0	0	0	8.2089	0	0	0	1	0	1	0	0	0	0	0	1000	82.0209	8.2089
Chiren	in operation	Europe	Bulgaria	Salt Cavern	Chiren UGS expansion (BG) - European Commission	24	318.15	0.19094	35310000	0	9.323	0	9.323	1000000000	0	1000000000	0	<missing>	0	0	0	0	0	0	0	0	13.5536	0	0	1	0	0	1	0	0	0	0	0	1800	136.735	13.5536
Damborice	in operation	Europe	Czech Republic	Gas Field	https://kkcg.com/en/moravia-gas-storage-opens-a-new-gas-storage-facility		298.15	0.10462	15889500	0	4.1953	0	4.1953	450000000	0	450000000	0	<missing>	0	0	0	0	0	0	0	0	8.2089	0	1	0	0	0	1	0	0	0	0	0	1000	82.0209	8.2089

## Sheet: H2-5%
Facility Name	Status	Continent	Country	Storage Type	Reference	Number of storage wells	Temp [K]	Pressure	WGV	H2 Fraction	WGE [TWh]	WGE H2 [TWh]	WGE CH4 [TWh]	WGV [m3]	WGV H2 [m3]	WGV CH4 [m3]	Capitol cost [billion $]	Levelized cost [$/kg H2]	No_of_compressors	Total compressor cost [mil $]	H2 cost [mil $]	Water and cooling cost [mil $]	Electricity cost [mil $]	Well capitol cost [mil $]	Number of wells new	Number of wells needed	Density of H2 [kg/m3]	Mass of H2 [kg]	Gas Field binary	Salt Cavern Binary	Aquifer Binary	Abondoned Mine binary	UGS Binary	Gas Field WGE H2 [TWh]	Salt Cavern WGE H2 [TWh]	Aquifer WGE H2 [TWh]	Abondoned Mine WGE H2 [TWh]	Porous media H2 [TWh]	Depth [m]	Density CH4	Density H2
Aldbrough	in operation	Europe	United Kingdom	Salt Cavern	published data		315.601	0.17994	3531000	0.05	0.88774	0.01383	0.87391	9.86703e+07	4.93352e+06	9.37368e+07	10.9367	5.8169	1	10.2	0.25524	0.07083	0.019949	0.2886	0	1	12.9342	63810.9	0	1	0	0	1	0	0.01383	0	0	0	1698.04	131.003	12.9342
Algyö (Maros-1)	in operation	Europe	Hungary	Gas Field	IGU WOC 2 SG 2.1, (Basic Activity) 2007	11	372.05	0.196	5296500	0.05	1.3396	0.020869	1.3187	1.48896e+08	7.44482e+06	1.41452e+08	11.113	16.316	1	10.2	0.35566	0.098696	0.027797	0.2886	0	1	11.9432	88914.9	1	0	0	0	1	0.020869	0	0	0	0.020869	1840	109.411	11.9432
Alkmaar	in operation	Europe	Netherlands	Gas Field	IGU WOC 2 SG 2.1, (Basic Activity) 2007	9	348.15	0.32042	17655000	0.05	4.4599	0.069479	4.3905	4.95715e+08	2.47857e+07	4.70929e+08	13.9265	3.9762	1	10.2	1.9582	0.5434	0.15304	0.2886	0	1	19.7513	489552	1	0	0	0	1	0.069479	0	0	0	0.069479	3000	184.823	19.7513
Allmenhausen	in operation	Europe	Germany	Gas Field	IGU WOC 2 SG 2.1, (Basic Activity) 2007 / LBEG statistics	13	291.15	0.032	1412400	0.05	0.35834	0.0055825	0.35276	3.98294e+07	1.99147e+06	3.78379e+07	10.5255	256.217	1	10.2	0.021032	0.0058364	0.0016438	0.2886	0	1	2.6403	5258.05	1	0	0	0	1	0.0055825	0	0	0	0.0055825	340	22.8693	2.6403
Bad Lauchstädt Caverns	in operation	Europe	Germany	Salt Cavern	IGU WOC 2 SG 2.1, (Basic Activity) 2007 / LBEG statistics	18	293.65	0.085201	20197320	0.05	5.089	0.079279	5.0097	5.65636e+08	2.82818e+07	5.37354e+08	11.847	2.2971	1	10.2	0.77372	0.21471	0.06047	0.2886	0	1	6.8394	193430	0	1	0	0	1	0	0.079279	0	0	0	820	66.8443	6.8394
Bad Lauchstädt Reservoir	in operation	Europe	Germany	Gas Field	IGU WOC 2 SG 2.1, (Basic Activity) 2007	14	299.15	0.105	15536400	0.05	3.9099	0.06091	3.849	4.34575e+08	2.17288e+07	4.12846e+08	11.7414	8.753	1	10.2	0.71357	0.19801	0.055769	0.2886	0	1	8.2099	178392	1	0	0	0	1	0.06091	0	0	0	0.06091	725	81.8538	8.2099
Balaceanca	in operation	Europe	Romania	Gas Field	IGU WOC 2 SG 2.1, (Basic Activity) 2007	13	310.15	0.061463	1765500	0.05	0.44686	0.0069614	0.4399	4.96678e+07	2.48339e+06	4.71844e+07	10.5708	115.787	1	10.2	0.046816	0.012991	0.0036589	0.2886	0	1	4.7129	11704.1	1	0	0	0	1	0.0069614	0	0	0	0.0069614	600	42.6298	4.7129
Berlin	in operation	Europe	Germany	Aquifer	IGU WOC 2 SG 2.1, (Basic Activity) 2007	16	313.15	0.071	13417800	0.05	3.3937	0.052869	3.3408	3.77206e+08	1.88603e+07	3.58346e+08	11.1395	14.3891	1	10.2	0.4054	0.1125	0.031684	0.2886	0	1	5.3738	101351	0	0	1	0	1	0	0	0.052869	0	0.052869	695	49.2236	5.3738
Bernburg	in operation	Europe	Germany	Salt Cavern	IGU WOC 2 SG 2.1, (Basic Activity) 2007 / LBEG statistics	32	296.15	0.048515	35062830	0.05	8.8786	0.13831	8.7403	9.8684e+08	4.9342e+07	9.37498e+08	11.8447	2.3	1	10.2	0.77244	0.21435	0.06037	0.2886	0	1	3.9137	193110	0	1	0	0	1	0	0.13831	0	0	0	480	35.1226	3.9137
Beynes Profond	in operation	Europe	France	Aquifer	IGU WOC 2 SG 2.1, (Basic Activity) 2007	24	311.15	0.0785	11652300	0.05	2.9445	0.045871	2.8986	3.27275e+08	1.63637e+07	3.10911e+08	11.1153	14.9005	1	10.2	0.39032	0.10831	0.030505	0.2886	0	1	5.9631	97579.1	0	0	1	0	1	0	0	0.045871	0	0.045871	740	55.4975	5.9631
Beynes Superieur	in operation	Europe	France	Aquifer	IGU WOC 2 SG 2.1, (Basic Activity) 2007	17	300.15	0.0382	7415100	0.05	1.8806	0.029297	1.8513	2.09029e+08	1.04514e+07	1.98577e+08	10.6934	43.2062	1	10.2	0.12755	0.035394	0.0099685	0.2886	0	1	3.051	31886.9	0	0	1	0	1	0	0	0.029297	0	0.029297	395	26.6028	3.051
Bierwang	in operation	Europe	Germany	Gas Field	IGU WOC 2 SG 2.1, (Basic Activity) 2007 / LBEG statistics	44	323.15	0.14	50316750	0.05	12.6795	0.19753	12.482	1.40931e+09	7.04654e+07	1.33884e+09	15.4376	3.14	1	10.2	2.8189	0.78223	0.22031	0.2886	0	1	10.0009	704716	1	0	0	0	1	0.19753	0	0	0	0.19753	1510	97.5567	10.0009
Bilciuresti	in operation	Europe	Romania	Gas Field	IGU WOC 2 SG 2.1, (Basic Activity) 2007/ https://energyindustryreview.com/interview/vasile-carstea-gm-of-depogaz-reveals-how-romania-can-contribute-to-the-creation-of-a-regional-energy-hub/	55	325.15	0.21576	46256100	0.05	11.6425	0.18137	11.4612	1.29405e+09	6.47025e+07	1.22935e+09	17.2303	2.6341	1	10.2	3.84	1.0656	0.30012	0.2886	0	1	14.8372	960001	1	0	0	0	1	0.18137	0	0	0	0.18137	2030	147.554	14.8372
Bogorodchany	in operation	Europe	Ukraine	Gas Field	IGU WOC 2 SG 2.1, (Basic Activity) 2004	156	311.15	0.1016	81213000	0.05	20.4802	0.31905	20.1612	2.27634e+09	1.13817e+08	2.16253e+09	16.6035	2.7773	1	10.2	3.483	0.96652	0.27221	0.2886	0	1	7.6503	870738	1	0	0	0	1	0.31905	0	0	0	0.31905	1050	73.7218	7.6503
Breitbrunn/Eggstätt - B + C + D -Sand	in operation	Europe	Germany	Gas Field	IGU WOC 2 SG 2.1, (Basic Activity) 2007	11	320.15	0.199	38134800	0.05	9.5921	0.14943	9.4427	1.06615e+09	5.33076e+07	1.01284e+09	15.7264	3.0351	1	10.2	2.9834	0.82788	0.23317	0.2886	0	1	13.9913	745842	1	0	0	0	1	0.14943	0	0	0	0.14943	1917	140.625	13.9913
Bremen Lesum SWB	in operation	Europe	Germany	Salt Cavern	LBEG / published data	2	299.4	0.11002	2401080	0.05	0.604	0.0094095	0.59459	6.71341e+07	3.35671e+06	6.37774e+07	10.6908	12.2052	1	10.2	0.11517	0.03196	0.0090012	0.2886	0	1	8.5777	28792.8	0	1	0	0	1	0	0.0094095	0	0	0	1050	86.0878	8.5777
Bremen-Lesum EMGSG	in operation	Europe	Germany	Salt Cavern	IGU WOC 2 SG 2.1, (Basic Activity) 2007	2	323.15	0.13591	6249870	0.05	1.5752	0.024539	1.5507	1.75083e+08	8.75413e+06	1.66328e+08	11.0865	4.5013	1	10.2	0.34054	0.0945	0.026615	0.2886	0	1	9.7251	85134.8	0	1	0	0	1	0	0.024539	0	0	0	1290	94.5829	9.7251
Brezeznica	in operation	Europe	Poland	Gas Field	IGU WOC 2 SG 2.1, (Basic Activity) 2007/company data/ https://en.pgnig.pl/trade/ticketing-service/underground-gas-storage-facilities	5	299.15	0.0421	2295150	0.05	0.58178	0.0090632	0.57272	6.46637e+07	3.23319e+06	6.14305e+07	10.5651	124.308	1	10.2	0.043575	0.012092	0.0034056	0.2886	0	1	3.3694	10893.8	1	0	0	0	1	0.0090632	0	0	0	0.0090632	380	29.6773	3.3694
Brugherio	in operation	Europe	Italy	Gas Field	IGU WOC 2 SG 2.1, (Basic Activity) 2004	8	293.65	0.1155	24505140	0.05	6.1548	0.095883	6.0589	6.84096e+08	3.42048e+07	6.49891e+08	12.6887	5.517	1	10.2	1.2531	0.34775	0.09794	0.2886	0	1	9.1591	313287	1	0	0	0	1	0.095883	0	0	0	0.095883	820	94.2322	9.1591
Buchholz	in operation	Europe	Germany	Aquifer	IGU WOC 2 SG 2.1, (Basic Activity) 2007	8	286.825	0.0605	6179250	0.05	1.5607	0.024313	1.5364	1.7347e+08	8.67348e+06	1.64796e+08	10.7682	31.9623	1	10.2	0.17411	0.048315	0.013607	0.2886	0	1	5.0184	43527.1	0	0	1	0	1	0	0	0.024313	0	0.024313	547	47.1027	5.0184
Burggraf-Bernsdorf	in operation	Europe	Germany	Abandoned mine	IGU WOC 2 SG 2.1, (Basic Activity) 2007	1	287.55	0.058873	120054	0.05	0.030332	0.00047253	0.029859	3.37135e+06	168568	3.20279e+06	10.4944	1633.05	1	10.2	0.0032864	0.00091197	0.00025685	0.2886	0	1	4.874	821.598	0	0	0	1	1	0	0	0	0.00047253	0.00047253	576	45.4937	4.874
BVU Bilche-Volitskoye-Ugersko	in operation	Europe	Ukraine	Gas Field	IGU WOC 2 SG 2.1, (Basic Activity) 2004	941	311.15	0.1018	602035500	0.05	151.818	2.3651	149.453	1.68744e+10	8.43718e+08	1.60306e+10	66.6805	1.6579	2	20.4	25.8677	7.1783	2.0217	0.8658	0	3	7.6648	6.46692e+06	1	0	0	0	1	2.3651	0	0	0	2.3651	893	73.881	7.6648
Carrico	in operation	Europe	Portugal	Salt Cavern	published data, Gas Storage Europe - GSE 6/2008	3	284.448	0.045485	5296500	0.05	1.3405	0.020883	1.3196	1.48994e+08	7.44971e+06	1.41544e+08	10.6887	12.3281	1	10.2	0.11397	0.031626	0.0089072	0.2886	0	1	3.8246	28492.2	0	1	0	0	1	0	0.020883	0	0	0	451.914	34.6333	3.8246
Cellino	in operation	Europe	Italy	Gas Field	https://www.edisonstoccaggio.it/en/activities-and-facilities/our-plants/cellino-site/#:~:text=The%20Cellino%20field%20has%20a,average%20depth%20of%20850%20metres.	4	294.4	0.088438	2824800	0.05	0.71156	0.011085	0.70048	7.9089e+07	3.95445e+06	7.51345e+07	10.685	49.1761	1	10.2	0.11187	0.031043	0.008743	0.2886	0	1	7.0723	27967	1	0	0	0	1	0.011085	0	0	0	0.011085	850	69.4229	7.0723
Cere-La-Ronde	in operation	Europe	France	Aquifer	IGU WOC 2 SG 2.1, (Basic Activity) 2007	13	317.15	0.095	19420500	0.05	4.9036	0.07639	4.8272	5.45022e+08	2.72511e+07	5.17771e+08	11.7202	8.1523	1	10.2	0.76706	0.21286	0.059949	0.2886	0	1	7.0369	191764	0	0	1	0	1	0	0	0.07639	0	0.07639	910	66.3975	7.0369
Cerville-Velaine	in operation	Europe	France	Aquifer	IGU WOC 2 SG 2.1, (Basic Activity) 2007	38	303.15	0.0435	22951500	0.05	5.8182	0.090638	5.7275	6.46681e+08	3.2334e+07	6.14347e+08	11.2017	13.2362	1	10.2	0.44411	0.12324	0.03471	0.2886	0	1	3.4338	111028	0	0	1	0	1	0	0	0.090638	0	0.090638	470	30.2074	3.4338
Chemery	in operation	Europe	France	Aquifer	IGU WOC 2 SG 2.1, (Basic Activity) 2007	67	327.15	0.116	133471800	0.05	33.6908	0.52485	33.1659	3.74468e+09	1.87234e+08	3.55744e+09	20.4279	2.0272	1	10.2	6.1902	1.7178	0.48379	0.2886	0	1	8.2653	1.54755e+06	0	0	1	0	1	0	0	0.52485	0	0.52485	1086	78.3827	8.2653
Chervonopartyzany	in operation	Europe	Ukraine	Aquifer	IGU WOC 2 SG 2.1, (Basic Activity) 2004	67	293.15	0.0383	52965000	0.05	13.4275	0.20918	13.2184	1.49245e+09	7.46225e+07	1.41783e+09	11.9897	6.8971	1	10.2	0.93489	0.25943	0.073067	0.2886	0	1	3.1321	233723	0	0	1	0	1	0	0	0.20918	0	0.20918	395	27.5163	3.1321
Collalto-Conegliano	in operation	Europe	Italy	Gas Field	Priolo et al., 2015	15	310.65	0.15857	9180600	0.05	2.3074	0.035946	2.2715	2.56468e+08	1.28234e+07	2.43645e+08	11.5406	10.1872	1	10.2	0.59922	0.16628	0.046832	0.2886	0	1	11.6821	149805	1	0	0	0	1	0.035946	0	0	0	0.035946	1500	118.871	11.6821
Cortemaggiore	in operation	Europe	Italy	Gas Field	IGU WOC 2 SG 2.1, (Basic Activity) 2004	36	308.15	0.1754	36369300	0.05	9.133	0.14228	8.9907	1.01512e+09	5.07558e+07	9.6436e+08	15.0969	3.2807	1	10.2	2.6248	0.72838	0.20514	0.2886	0	1	12.9286	656201	1	0	0	0	1	0.14228	0	0	0	0.14228	1400	133.394	12.9286
Dashava	in operation	Europe	Ukraine	Gas Field	IGU WOC 2 SG 2.1, (Basic Activity) 2004	99	298.15	0.0642	75916500	0.05	19.1883	0.29893	18.8894	2.13275e+09	1.06638e+08	2.02612e+09	14.3198	3.6951	1	10.2	2.1822	0.60556	0.17055	0.2886	0	1	5.1159	545549	1	0	0	0	1	0.29893	0	0	0	0.29893	604	47.4167	5.1159
Degirmenköy	in operation	Europe	Turkey	Gas Field	IGU WOC 2 SG 2.1, (Basic Activity) 2007/company data	9	300.149	0.14	10593000	0.05	2.6594	0.04143	2.618	2.95591e+08	1.47795e+07	2.80811e+08	11.6046	9.674	1	10.2	0.63567	0.1764	0.049681	0.2886	0	1	10.7525	158917	1	0	0	0	1	0.04143	0	0	0	0.04143	1079.96	111.377	10.7525
Dolni Bojanovice	in operation	Europe	Czech Republic	Gas Field	IGU WOC 2 SG 2.1, (Basic Activity) 2007		308.9	0.188	20338560	0.05	5.1071	0.079561	5.0275	5.67645e+08	2.83822e+07	5.39262e+08	13.2287	4.6736	1	10.2	1.5608	0.43311	0.12198	0.2886	0	1	13.7477	390189	1	0	0	0	1	0.079561	0	0	0	0.079561	1430	141.97	13.7477
Dolní Dunajovice	in operation	Europe	Czech Republic	Gas Field	IGU WOC 2 SG 2.1, (Basic Activity) 2007	47	315.15	0.126	31779000	0.05	8.0049	0.1247	7.8802	8.8973e+08	4.44865e+07	8.45244e+08	13.3871	4.4858	1	10.2	1.651	0.45814	0.12903	0.2886	0	1	9.2779	412742	1	0	0	0	1	0.1247	0	0	0	0.1247	1260	91.1084	9.2779
Dötlingen	in operation	Europe	Germany	Gas Field	IGU WOC 2 SG 2.1, (Basic Activity) 2007/company data	15	386.15	0.39	56496000	0.05	14.3215	0.22311	14.0984	1.59181e+09	7.95907e+07	1.51222e+09	22.3793	2.0294	1	10.2	6.7728	1.8794	0.52933	0.2886	0	1	21.2738	1.69319e+06	1	0	0	0	1	0.22311	0	0	0	0.22311	2650	187.182	21.2738
Empelde	in operation	Europe	Germany	Salt Cavern	IGU WOC 2 SG 2.1, (Basic Activity) 2007 / LBEG statistics	3	305.65	0.13699	13276560	0.05	3.3371	0.051987	3.2851	3.70916e+08	1.85458e+07	3.52371e+08	11.8364	2.3107	1	10.2	0.7677	0.21304	0.06	0.2886	0	1	10.3487	191925	0	1	0	0	1	0	0.051987	0	0	0	1300	105.195	10.3487
Epe E.ON	in operation	Europe	Germany	Salt Cavern	IGU WOC 2 SG 2.1, (Basic Activity) 2007 / LBEG statistics	34	313.15	0.11757	61580640	0.05	15.5154	0.24171	15.2737	1.72451e+09	8.62255e+07	1.63828e+09	15.7818	1.009	1	10.2	3.0149	0.83665	0.23563	0.2886	0	1	8.7415	753737	0	1	0	0	1	0	0.24171	0	0	0	1120	85.5054	8.7415
Epe TG/RWE	in operation	Europe	Germany	Salt Cavern	IGU WOC 2 SG 2.1, (Basic Activity) 2007	10	331.15	0.12048	16948800	0.05	4.279	0.066661	4.2124	4.75607e+08	2.37804e+07	4.51827e+08	11.9027	2.2288	1	10.2	0.80547	0.22352	0.062951	0.2886	0	1	8.4678	201367	0	1	0	0	1	0	0.066661	0	0	0	1147	80.0368	8.4678
Eschenfelden	in operation	Europe	Germany	Aquifer	IGU WOC 2 SG 2.1, (Basic Activity) 2007	12	301.15	0.043	5932080	0.05	1.5037	0.023425	1.4803	1.67132e+08	8.35661e+06	1.58776e+08	10.672	48.1066	1	10.2	0.11423	0.0317	0.0089279	0.2886	0	1	3.4175	28558.5	0	0	1	0	1	0	0	0.023425	0	0.023425	500	30.0963	3.4175
Etrez	in operation	Europe	France	Salt Cavern	IGU WOC 2 SG 2.1, (Basic Activity) 2007	16	293.15	0.13699	19420500	0.05	4.8693	0.075856	4.7934	5.41214e+08	2.70607e+07	5.14153e+08	12.5377	1.713	1	10.2	1.1671	0.32388	0.091218	0.2886	0	1	10.7826	291784	0	1	0	0	1	0	0.075856	0	0	0	1300	113.957	10.7826
Etzel E.ON 2	in operation	Europe	Germany	Salt Cavern	LBEG statistics	9	329.15	0.093725	19773600	0.05	4.9992	0.077879	4.9213	5.55649e+08	2.77824e+07	5.27866e+08	11.7947	2.3664	1	10.2	0.74396	0.20645	0.058144	0.2886	0	1	6.6945	185990	0	1	0	0	1	0	0.077879	0	0	0	899	61.7753	6.6945
Fiume Treste	in operation	Europe	Italy	Gas Field	published data	54	303.15	0.1262	35310000	0.05	8.8772	0.13829	8.7389	9.86687e+08	4.93344e+07	9.37353e+08	13.8335	4.0524	1	10.2	1.9052	0.5287	0.1489	0.2886	0	1	9.6546	476303	1	0	0	0	1	0.13829	0	0	0	0.13829	1200	97.8117	9.6546
Frankenthal	in operation	Europe	Germany	Aquifer	IGU WOC 2 SG 2.1, (Basic Activity) 2007	13	289.9	0.0665	2118600	0.05	0.53483	0.0083319	0.5265	5.94458e+07	2.97229e+06	5.64736e+07	10.5926	83.9925	1	10.2	0.064743	0.017966	0.00506	0.2886	0	1	5.4456	16185.8	0	0	1	0	1	0	0	0.0083319	0	0.0083319	670	51.5458	5.4456
Fronhofen	in operation	Europe	Germany	Oil Field	IGU WOC 2 SG 2.1, (Basic Activity) 2007 / LBEG statistics	4	367.15	0.155	1271160	0.05	0.32158	0.0050098	0.31657	3.57436e+07	1.78718e+06	3.39564e+07	10.6106	78.4388	1	10.2	0.069465	0.019277	0.005429	0.2886	0	1	9.7171	17366.3	1	0	0	0	1	0.0050098	0	0	0	0.0050098	1760	88.6484	9.7171
Gaviota	in operation	Europe	Spain	Gas Field	IGU WOC 2 SG 2.1, (Basic Activity) 2007	5	353.15	0.274	47527260	0.05	12.0032	0.18699	11.8162	1.33414e+09	6.67068e+07	1.26743e+09	18.4525	2.4198	1	10.2	4.5361	1.2588	0.35452	0.2886	0	1	17.0003	1.13403e+06	1	0	0	0	1	0.18699	0	0	0	0.18699	2500	159.755	17.0003
Germigny-Sous-Coulombs	in operation	Europe	France	Aquifer	IGU WOC 2 SG 2.1, (Basic Activity) 2007	25	308.15	0.083	27541800	0.05	6.9544	0.10834	6.8461	7.72974e+08	3.86487e+07	7.34326e+08	12.0662	6.6191	1	10.2	0.98252	0.27265	0.076789	0.2886	0	1	6.3554	245630	0	0	1	0	1	0	0	0.10834	0	0.10834	850	59.9221	6.3554
Ghercesti	planned	Europe	Romania	Gas Field			298.15	0.10462	5296500	0.05	1.3327	0.020762	1.312	1.48131e+08	7.40654e+06	1.40724e+08	10.9156	23.2886	1	10.2	0.2432	0.067488	0.019007	0.2886	0	1	8.2089	60799.8	1	0	0	0	1	0.020762	0	0	0	0.020762	1000	82.0209	8.2089
Glebovka	in operation	Europe	Ukraine	Gas Field	IGU WOC 2 SG 2.1, (Basic Activity) 2004		337.15	0.109	26482500	0.05	6.694	0.10428	6.5897	7.44024e+08	3.72012e+07	7.06823e+08	12.4635	6.0051	1	10.2	1.1249	0.31215	0.087913	0.2886	0	1	7.5593	281215	1	0	0	0	1	0.10428	0	0	0	0.10428	950	69.9974	7.5593
Gournay-Sur-Aronde	in operation	Europe	France	Aquifer	IGU WOC 2 SG 2.1, (Basic Activity) 2007	60	308.15	0.078	44843700	0.05	11.3288	0.17649	11.1524	1.25918e+09	6.29592e+07	1.19622e+09	12.9082	4.7196	1	10.2	1.5069	0.41817	0.11777	0.2886	0	1	5.9838	376732	0	0	1	0	1	0	0	0.17649	0	0.17649	720	55.9417	5.9838
Grijpskerk 2	in operation	Europe	Netherlands	Gas Field	IGU WOC 2 SG 2.1, (Basic Activity) 2007	9	390.15	0.393	52965000	0.05	13.4295	0.20921	13.2203	1.49267e+09	7.46336e+07	1.41804e+09	21.6084	2.0843	1	10.2	6.3337	1.7576	0.49501	0.2886	0	1	21.2159	1.58342e+06	1	0	0	0	1	0.20921	0	0	0	0.20921	3200	185.883	21.2159
Hähnlein	in operation	Europe	Germany	Aquifer	IGU WOC 2 SG 2.1, (Basic Activity) 2007	18	301.15	0.0515	2824800	0.05	0.71529	0.011143	0.70415	7.95034e+07	3.97517e+06	7.55283e+07	10.5928	83.7998	1	10.2	0.064894	0.018008	0.0050718	0.2886	0	1	4.0812	16223.6	0	0	1	0	1	0	0	0.011143	0	0.011143	500	36.6281	4.0812
Haidach	in operation	Europe	Austria	Gas Field	IGU WOC 2 SG 2.1, (Basic Activity) 2007	9	327.15	0.1579	42372000	0.05	10.6762	0.16632	10.5099	1.18665e+09	5.93323e+07	1.12731e+09	15.0983	3.28	1	10.2	2.6256	0.72862	0.20521	0.2886	0	1	11.0633	656412	1	0	0	0	1	0.16632	0	0	0	0.16632	1600	108.132	11.0633
Haidach 5	in operation	Europe	Austria	Gas Field	IGU WOC 2 SG 2.1, (Basic Activity) 2007	1	319.15	0.1457	476685	0.05	0.12003	0.0018698	0.11816	1.33408e+07	667039	1.26737e+07	10.5378	192.454	1	10.2	0.028046	0.0077827	0.0021919	0.2886	0	1	10.5112	7011.4	1	0	0	0	1	0.0018698	0	0	0	0.0018698	1369	103.878	10.5112
Hajdúszoboszló	in operation	Europe	Hungary	Gas Field	IGU WOC 2 SG 2.1, (Basic Activity) 2007	135	345.85	0.0972	50846400	0.05	12.8697	0.20049	12.6692	1.43044e+09	7.15222e+07	1.35892e+09	13.8046	4.0769	1	10.2	1.8888	0.52413	0.14762	0.2886	0	1	6.602	472193	1	0	0	0	1	0.20049	0	0	0	0.20049	830	59.7091	6.602
Harsefeld	in operation	Europe	Germany	Salt Cavern	IGU WOC 2 SG 2.1, (Basic Activity) 2007	2	313.15	0.12189	4554990	0.05	1.1473	0.017874	1.1294	1.27523e+08	6.37614e+06	1.21147e+08	10.8937	6.375	1	10.2	0.23073	0.064028	0.018033	0.2886	0	1	9.0466	57682.6	0	1	0	0	1	0	0.017874	0	0	0	1160	88.8961	9.0466
Hatfield Moor	in operation	Europe	United Kingdom	Gas Field	IGU WOC 2 SG 2.1, (Basic Activity) 2007		284.15	0.044199	4237200	0.05	1.0726	0.016709	1.0559	1.19216e+08	5.96082e+06	1.13256e+08	10.6444	61.6664	1	10.2	0.088746	0.024627	0.0069359	0.2886	0	1	3.722	22186.4	1	0	0	0	1	0.016709	0	0	0	0.016709	440	33.5991	3.722
Hornsea (Atwick)	in operation	Europe	United Kingdom	Salt Cavern	IGU WOC 2 SG 2.1, (Basic Activity) 2007	9	318.15	0.19094	11193270	0.05	2.8148	0.043851	2.771	3.12862e+08	1.56431e+07	2.97219e+08	11.9775	2.1452	1	10.2	0.84808	0.23534	0.066282	0.2886	0	1	13.5536	212021	0	1	0	0	1	0	0.043851	0	0	0	1800	136.735	13.5536
Huntorf	in operation	Europe	Germany	Salt Cavern	IGU WOC 2 SG 2.1, (Basic Activity) 2007 / LBEG statistics	6	289.4	0.066858	10875480	0.05	2.7452	0.042766	2.7024	3.05121e+08	1.52561e+07	2.89865e+08	11.0761	4.5708	1	10.2	0.33463	0.092861	0.026153	0.2886	0	1	5.4836	83658.7	0	1	0	0	1	0	0.042766	0	0	0	650	52.0051	5.4836
Husow XII	in operation	Europe	Poland	Gas Field	IGU WOC 2 SG 2.1, (Basic Activity) 2007/company data/ https://en.pgnig.pl/trade/ticketing-service/underground-gas-storage-facilities	27	315.15	0.122	14124000	0.05	3.5586	0.055437	3.5031	3.9553e+08	1.97765e+07	3.75753e+08	11.7383	8.7718	1	10.2	0.71179	0.19752	0.05563	0.2886	0	1	8.9979	177947	1	0	0	0	1	0.055437	0	0	0	0.055437	1277	88.0137	8.9979
Inchukalns	in operation	Europe	Latvia	Aquifer	IGU WOC 2 SG 2.1, (Basic Activity) 2007	180	296.15	0.07	81213000	0.05	20.5078	0.31948	20.1883	2.27941e+09	1.13971e+08	2.16544e+09	14.5906	3.26	1	10.2	2.5547	0.70893	0.19966	0.2886	0	1	5.6039	638680	0	0	1	0	1	0	0	0.31948	0	0.31948	774	52.7852	5.6039
Inzenham-West - Horizon 17 + 23	in operation	Europe	Germany	Gas Field	IGU WOC 2 SG 2.1, (Basic Activity) 2007	24	294.15	0.072253	17655000	0.05	4.4559	0.069416	4.3865	4.95264e+08	2.47632e+07	4.70501e+08	11.5005	10.5421	1	10.2	0.57636	0.15994	0.045046	0.2886	0	1	5.8187	144090	1	0	0	0	1	0.069416	0	0	0	0.069416	700	55.3011	5.8187
Izaute	in operation	Europe	France	Aquifer	Gas Storage Europe - GSE 4/2009	16	285.9	0.05	47668500	0.05	12.0576	0.18784	11.8698	1.34019e+09	6.70093e+07	1.27318e+09	12.286	5.9515	1	10.2	1.1194	0.31064	0.087489	0.2886	0	1	4.1764	279857	0	0	1	0	1	0	0	0.18784	0	0.18784	510	38.2002	4.1764
Kalle	in operation	Europe	Germany	Aquifer	IGU WOC 2 SG 2.1, (Basic Activity) 2007	9	358.15	0.23	7591650	0.05	1.9177	0.029874	1.8878	2.13145e+08	1.06573e+07	2.02488e+08	11.4702	9.9334	1	10.2	0.61132	0.16964	0.047777	0.2886	0	1	14.3403	152829	0	0	1	0	1	0	0	0.029874	0	0.029874	2100	134.321	14.3403
Kardoskut (Pusztaszölös)	in operation	Europe	Hungary	Gas Field	IGU WOC 2 SG 2.1, (Basic Activity) 2007	11	354.15	0.10354	2824800	0.05	0.71518	0.011141	0.70403	7.94906e+07	3.97453e+06	7.55161e+07	10.6799	50.4518	1	10.2	0.10897	0.030239	0.0085164	0.2886	0	1	6.8542	27242.1	1	0	0	0	1	0.011141	0	0	0	0.011141	990	61.6918	6.8542
Kegychivka	in operation	Europe	Ukraine	Gas Field	IGU WOC 2 SG 2.1, (Basic Activity) 2004	52	330.15	0.1896	24717000	0.05	6.2262	0.096995	6.1292	6.92032e+08	3.46016e+07	6.5743e+08	13.6461	4.2194	1	10.2	1.7985	0.49908	0.14056	0.2886	0	1	12.9942	449619	1	0	0	0	1	0.096995	0	0	0	0.096995	1920	127.544	12.9942
Kiel-Rönne	in operation	Europe	Germany	Salt Cavern	IGU WOC 2 SG 2.1, (Basic Activity) 2007 / LBEG statistics	2	335.15	0.1316	2118600	0.05	0.53483	0.0083319	0.5265	5.94455e+07	2.97228e+06	5.64733e+07	10.6786	12.9552	1	10.2	0.1082	0.030026	0.0084564	0.2886	0	1	9.1008	27050	0	1	0	0	1	0	0.0083319	0	0	0	1250	86.1523	9.1008
Kirchheilingen	in operation	Europe	Germany	Gas Field	IGU WOC 2 SG 2.1, (Basic Activity) 2007	7	295.35	0.1206	6708900	0.05	1.6849	0.026248	1.6586	1.87272e+08	9.36359e+06	1.77908e+08	11.1126	16.3271	1	10.2	0.3554	0.098623	0.027776	0.2886	0	1	9.4888	88849.3	1	0	0	0	1	0.026248	0	0	0	0.026248	888	97.7609	9.4888
Kraak	in operation	Europe	Germany	Salt Cavern	IGU WOC 2 SG 2.1, (Basic Activity) 2007 / LBEG statistics	4	315.15	0.086388	6708900	0.05	1.6948	0.026402	1.6684	1.88373e+08	9.41867e+06	1.78955e+08	10.9159	6.0727	1	10.2	0.24339	0.067541	0.019022	0.2886	0	1	6.4604	60848	0	1	0	0	1	0	0.026402	0	0	0	831	60.443	6.4604
Krasnopopivka	in operation	Europe	Ukraine	Gas Field	IGU WOC 2 SG 2.1, (Basic Activity) 2004	40	299.15	0.0512	14830200	0.05	3.7548	0.058495	3.6964	4.17345e+08	2.08673e+07	3.96478e+08	11.0872	16.9654	1	10.2	0.34097	0.09462	0.026649	0.2886	0	1	4.085	85243.6	1	0	0	0	1	0.058495	0	0	0	0.058495	410	36.7372	4.085
Krummhörn	in operation	Europe	Germany	Salt Cavern	IGU WOC 2 SG 2.1, (Basic Activity) 2007	3	343.15	0.15695	1800810	0.05	0.4546	0.0070819	0.44751	5.05277e+07	2.52638e+06	4.80013e+07	10.6749	13.198	1	10.2	0.10612	0.029448	0.0082939	0.2886	0	1	10.5012	26530.2	0	1	0	0	1	0	0.0070819	0	0	0	1485	99.4442	10.5012
Kuzey Marmara	in operation	Europe	Turkey	Gas Field	IGU WOC 2 SG 2.1, (Basic Activity) 2007/company data	11	301.894	0.148	45903000	0.05	11.5235	0.17952	11.344	1.28082e+09	6.40412e+07	1.21678e+09	15.5542	3.0962	1	10.2	2.8853	0.80068	0.2255	0.2886	0	1	11.2636	721331	1	0	0	0	1	0.17952	0	0	0	0.17952	1149.74	116.771	11.2636
Láb 1 - 3	in operation	Europe	Slovakia	Gas Field	IGU WOC 2 SG 2.1, (Basic Activity) 2007	138	318.15	0.0392	56884410	0.05	14.4379	0.22492	14.213	1.60475e+09	8.02375e+07	1.52451e+09	12.1523	6.8969	1	10.2	0.9476	0.26296	0.07406	0.2886	0	1	2.9525	236900	1	0	0	0	1	0.22492	0	0	0	0.22492	343	25.3901	2.9525
Láb 4. Stavba PZZP	in operation	Europe	Slovakia	Gas Field	published company data	82	317.15	0.1082	21892200	0.05	5.5222	0.086028	5.4362	6.13787e+08	3.06894e+07	5.83098e+08	12.2071	6.7162	1	10.2	0.97886	0.27163	0.076503	0.2886	0	1	7.974	244715	1	0	0	0	1	0.086028	0	0	0	0.086028	1050	76.4969	7.974
Lehrte	in operation	Europe	Germany	Oil Field	IGU WOC 2 SG 2.1, (Basic Activity) 2007	3	316.15	0.105	2754180	0.05	0.6948	0.010824	0.68398	7.72264e+07	3.86132e+06	7.33651e+07	10.6994	45.912	1	10.2	0.12004	0.033312	0.0093819	0.2886	0	1	7.7721	30010.4	1	0	0	0	1	0.010824	0	0	0	0.010824	1060	74.429	7.7721
Ll. Torup	in operation	Europe	Denmark	Salt Cavern	IGU WOC 2 SG 2.1, (Basic Activity) 2004	7	296.725	0.098473	14830200	0.05	3.733	0.058155	3.6749	4.14918e+08	2.07459e+07	3.94172e+08	11.6224	2.6403	1	10.2	0.64581	0.17921	0.050474	0.2886	0	1	7.7824	161453	0	1	0	0	1	0	0.058155	0	0	0	943	77.2987	7.7824
Lobodice	in operation	Europe	Czech Republic	Aquifer	IGU WOC 2 SG 2.1, (Basic Activity) 2007	20	297.15	0.047	6249870	0.05	1.583	0.024661	1.5584	1.7595e+08	8.79749e+06	1.67152e+08	10.7022	41.4701	1	10.2	0.13304	0.036919	0.010398	0.2886	0	1	3.7807	33260.3	0	0	1	0	1	0	0	0.024661	0	0.024661	440	33.7633	3.7807
Loenhout	in operation	Europe	Belgium	Aquifer	IGU WOC 2 SG 2.1, (Basic Activity) 2004	11	333.15	0.109	21186000	0.05	5.3532	0.083394	5.2698	5.94997e+08	2.97498e+07	5.65247e+08	11.9501	7.0526	1	10.2	0.91022	0.25259	0.071138	0.2886	0	1	7.6489	227555	0	0	1	0	1	0	0	0.083394	0	0.083394	1100	71.2876	7.6489
Lussagnet	in operation	Europe	France	Aquifer	IGU WOC 2 SG 2.1, (Basic Activity) 2004	44	286.775	0.05	38134800	0.05	9.6469	0.15028	9.4966	1.07224e+09	5.36118e+07	1.01862e+09	11.9222	7.1671	1	10.2	0.89287	0.24777	0.069782	0.2886	0	1	4.1636	223218	0	0	1	0	1	0	0	0.15028	0	0.15028	545	38.0289	4.1636
Manosque	in operation	Europe	France	Salt Cavern	Gas Storage Europe - GSE 4/2009	7	318.15	0.10462	9357150	0.05	2.3612	0.036784	2.3244	2.62442e+08	1.31221e+07	2.4932e+08	11.1979	3.8828	1	10.2	0.40401	0.11211	0.031575	0.2886	0	1	7.6971	101002	0	1	0	0	1	0	0.036784	0	0	0	1000	73.3779	7.6971
Minerbio	in operation	Europe	Italy	Gas Field	IGU WOC 2 SG 2.1, (Basic Activity) 2004	51	302.65	0.1494	116381760	0.05	29.2191	0.45519	28.7639	3.24765e+09	1.62383e+08	3.08527e+09	23.4149	1.9659	1	10.2	7.3627	2.0431	0.57543	0.2886	0	1	11.3354	1.84067e+06	1	0	0	0	1	0.45519	0	0	0	0.45519	1180	117.361	11.3354
Mogilno	in operation	Europe	Poland	Salt Cavern	IGU WOC 2 SG 2.1, (Basic Activity) 2007/company data/ https://en.pgnig.pl/trade/ticketing-service/underground-gas-storage-facilities	10	288.15	0.061463	13417800	0.05	3.389	0.052795	3.3362	3.76681e+08	1.88341e+07	3.57847e+08	11.1596	4.0723	1	10.2	0.38218	0.10606	0.02987	0.2886	0	1	5.073	95545.8	0	1	0	0	1	0	0.052795	0	0	0	600	47.6052	5.073
Nades Prod Seleus	in operation	Europe	Romania	Gas Field	IGU WOC 2 SG 2.1, (Basic Activity) 2007		298.15	0.10462	1765500	0.05	0.44424	0.0069206	0.43732	4.93769e+07	2.46885e+06	4.69081e+07	10.6309	67.3906	1	10.2	0.081066	0.022496	0.0063357	0.2886	0	1	8.2089	20266.6	1	0	0	0	1	0.0069206	0	0	0	0.0069206	1000	82.0209	8.2089
Neuenhuntorf	in operation	Europe	Germany	Salt Cavern	IGU WOC 2 SG 2.1, (Basic Activity) 2007	1	291.9	0.077648	600270	0.05	0.15135	0.0023578	0.14899	1.68223e+07	841115	1.59812e+07	10.5257	63.931	1	10.2	0.021158	0.0058713	0.0016536	0.2886	0	1	6.2886	5289.44	0	1	0	0	1	0	0.0023578	0	0	0	750	60.7714	6.2886
Norg	in operation	Europe	Netherlands	Gas Field	IGU WOC 2 SG 2.1, (Basic Activity) 2007	6	372.15	0.327	105930000	0.05	26.808	0.41763	26.3903	2.97966e+09	1.48983e+08	2.83068e+09	30.2761	1.7134	1	10.2	11.2707	3.1276	0.88086	0.2886	0	1	18.9127	2.81768e+06	1	0	0	0	1	0.41763	0	0	0	0.41763	2540	171.486	18.9127
Nüttermoor	in operation	Europe	Germany	Salt Cavern	IGU WOC 2 SG 2.1, (Basic Activity) 2007 / LBEG statistics	16	296.9	0.099228	45973620	0.05	11.5718	0.18027	11.3915	1.28618e+09	6.43092e+07	1.22188e+09	14.0271	1.2295	1	10.2	2.0155	0.5593	0.15752	0.2886	0	1	7.8352	503873	0	1	0	0	1	0	0.18027	0	0	0	950	77.8832	7.8352
Okoli	in operation	Europe	Croatia	Gas Field	IGU WOC 2 SG 2.1, (Basic Activity) 2007	22	369.15	0.199	19702980	0.05	4.9821	0.077614	4.9045	5.53758e+08	2.76879e+07	5.2607e+08	12.8614	5.2055	1	10.2	1.3515	0.37505	0.10563	0.2886	0	1	12.2033	337885	1	0	0	0	1	0.077614	0	0	0	0.077614	1826	112.278	12.2033
Olyshivka	in operation	Europe	Ukraine	Aquifer	IGU WOC 2 SG 2.1, (Basic Activity) 2004	40	298.15	0.0562	10946100	0.05	2.7695	0.043144	2.7263	3.07821e+08	1.53911e+07	2.9243e+08	10.9326	20.5563	1	10.2	0.2765	0.076728	0.02161	0.2886	0	1	4.4912	69124.4	0	0	1	0	1	0	0	0.043144	0	0.043144	550	40.9041	4.4912
Opary	in operation	Europe	Ukraine	Gas Field	IGU WOC 2 SG 2.1, (Basic Activity) 2004	75	300.15	0.0613	74151000	0.05	18.7524	0.29213	18.4603	2.0843e+09	1.04215e+08	1.98008e+09	14.0435	3.8861	1	10.2	2.0248	0.56189	0.15825	0.2886	0	1	4.8573	506205	1	0	0	0	1	0.29213	0	0	0	0.29213	590	44.5908	4.8573
Osipovskoye	in operation	Europe	Belarus	Aquifer	published data, UN ECE Study	40	284.4	0.045278	14124000	0.05	3.5748	0.055689	3.5191	3.97329e+08	1.98664e+07	3.77463e+08	10.9745	18.8822	1	10.2	0.30262	0.083976	0.023651	0.2886	0	1	3.8081	75654.4	0	0	1	0	1	0	0	0.055689	0	0.055689	450	34.467	3.8081
Peckensen	in operation	Europe	Germany	Salt Cavern	IGU WOC 2 SG 2.1, (Basic Activity) 2007/company data	1	305.65	0.13699	11899470	0.05	2.991	0.046595	2.9444	3.32444e+08	1.66222e+07	3.15822e+08	11.6966	2.5128	1	10.2	0.68807	0.19094	0.053776	0.2886	0	1	10.3487	172018	0	1	0	0	1	0	0.046595	0	0	0	1300	105.195	10.3487
Proletarka (M-7)	in operation	Europe	Ukraine	Gas Field	IGU WOC 2 SG 2.1, (Basic Activity) 2004	84	312.65	0.149	35310000	0.05	8.8808	0.13835	8.7425	9.87092e+08	4.93546e+07	9.37737e+08	14.2848	3.7177	1	10.2	2.1623	0.60004	0.16899	0.2886	0	1	10.9529	540574	1	0	0	0	1	0.13835	0	0	0	0.13835	1422	110.238	10.9529
Puchkirchen	in operation	Europe	Austria	Gas Field	IGU WOC 2 SG 2.1, (Basic Activity) 2007	16	318.15	0.117	30013500	0.05	7.5674	0.11789	7.4495	8.411e+08	4.2055e+07	7.99045e+08	13.0184	4.9592	1	10.2	1.441	0.39987	0.11262	0.2886	0	1	8.5659	360241	1	0	0	0	1	0.11789	0	0	0	0.11789	1065	82.8036	8.5659
Pusztaederics	in operation	Europe	Hungary	Gas Field	IGU WOC 2 SG 2.1, (Basic Activity) 2007	11	372.15	0.141	11652300	0.05	2.9499	0.045954	2.9039	3.27873e+08	1.63936e+07	3.11479e+08	11.4982	10.5637	1	10.2	0.57503	0.15957	0.044941	0.2886	0	1	8.7691	143757	1	0	0	0	1	0.045954	0	0	0	0.045954	1213	79.0389	8.7691
Reckrod	in operation	Europe	Germany	Salt Cavern	IGU WOC 2 SG 2.1, (Basic Activity) 2007	3	293.475	0.084446	4060650	0.05	1.0232	0.01594	1.0073	1.13728e+08	5.68639e+06	1.08041e+08	10.7595	9.2519	1	10.2	0.15432	0.042825	0.012061	0.2886	0	1	6.7848	38580.9	0	1	0	0	1	0	0.01594	0	0	0	813	66.2403	6.7848
Rehden	in operation	Europe	Germany	Gas Field	IGU WOC 2 SG 2.1, (Basic Activity) 2007	16	373.15	0.282	148302000	0.05	37.5151	0.58443	36.9307	4.16974e+09	2.08487e+08	3.96125e+09	35.0329	1.6364	1	10.2	13.8157	3.8339	1.0798	0.5772	0	2	16.5667	3.45393e+06	1	0	0	0	1	0.58443	0	0	0	0.58443	1850	151.355	16.5667
Reitbrook	in operation	Europe	Germany	Oil Field	IGU WOC 2 SG 2.1, (Basic Activity) 2007	36	289.15	0.08	12358500	0.05	3.1138	0.048508	3.0653	3.46094e+08	1.73047e+07	3.28789e+08	11.2827	13.0935	1	10.2	0.45233	0.12552	0.035352	0.2886	0	1	6.5348	113083	1	0	0	0	1	0.048508	0	0	0	0.048508	640	63.9052	6.5348
Ripalta	in operation	Europe	Italy	Gas Field	IGU WOC 2 SG 2.1, (Basic Activity) 2004	35	308.15	0.1802	55789800	0.05	14.0086	0.21823	13.7904	1.55704e+09	7.78518e+07	1.47918e+09	17.735	2.5369	1	10.2	4.1275	1.1454	0.32258	0.2886	0	1	13.2542	1.03186e+06	1	0	0	0	1	0.21823	0	0	0	0.21823	1400	136.937	13.2542
Rough	in operation	Europe	United Kingdom	Gas Field	IGU WOC 2 SG 2.1, (Basic Activity) 2007	30	342.9	0.2345	97279050	0.05	24.5372	0.38225	24.155	2.72727e+09	1.36364e+08	2.59091e+09	25.0527	1.884	1	10.2	8.2955	2.302	0.64834	0.2886	0	1	15.2084	2.07388e+06	1	0	0	0	1	0.38225	0	0	0	0.38225	2790	146.009	15.2084
Sabbioncello	in operation	Europe	Italy	Gas Field	IGU WOC 2 SG 2.1, (Basic Activity) 2004	31	314.15	0.1422	40288710	0.05	10.1384	0.15794	9.9805	1.12687e+09	5.63434e+07	1.07053e+09	14.617	3.5181	1	10.2	2.3515	0.65254	0.18378	0.2886	0	1	10.4338	587878	1	0	0	0	1	0.15794	0	0	0	0.15794	1100	104.121	10.4338
Saint-Clair-Sur-Epte	in operation	Europe	France	Aquifer	IGU WOC 2 SG 2.1, (Basic Activity) 2007	17	310.15	0.079	13770900	0.05	3.4793	0.054203	3.4251	3.86721e+08	1.93361e+07	3.67385e+08	11.2361	12.68	1	10.2	0.46556	0.12919	0.036386	0.2886	0	1	6.0193	116389	0	0	1	0	1	0	0	0.054203	0	0.054203	700	56.1661	6.0193
Saint-Illiers-La-Ville	in operation	Europe	France	Aquifer	IGU WOC 2 SG 2.1, (Basic Activity) 2007	31	303.15	0.047	21186000	0.05	5.3684	0.083631	5.2847	5.96685e+08	2.98342e+07	5.6685e+08	11.1987	13.2877	1	10.2	0.44223	0.12272	0.034562	0.2886	0	1	3.7057	110557	0	0	1	0	1	0	0	0.083631	0	0.083631	470	32.8501	3.7057
San Salvo	in operation	Europe	Italy	Gas Field	IGU WOC 2 SG 2.1, (Basic Activity) 2004	54	296.9	0.1304	124608990	0.05	31.2816	0.48732	30.7943	3.4769e+09	1.73845e+08	3.30305e+09	22.8982	1.9963	1	10.2	7.0684	1.9615	0.55243	0.2886	0	1	10.1647	1.76709e+06	1	0	0	0	1	0.48732	0	0	0	0.48732	950	105.402	10.1647
Sandhausen	in operation	Europe	Germany	Aquifer	IGU WOC 2 SG 2.1, (Basic Activity) 2007	5	308.15	0.06	1059300	0.05	0.26812	0.0041768	0.26394	2.98006e+07	1.49003e+06	2.83106e+07	10.5329	195.372	1	10.2	0.027613	0.0076627	0.0021581	0.2886	0	1	4.633	6903.3	0	0	1	0	1	0	0	0.0041768	0	0.0041768	600	41.9082	4.633
Sarmasel	in operation	Europe	Romania	Gas Field	IGU WOC 2 SG 2.1, (Basic Activity) 2007/ https://ec.europa.eu/energy/maps/pci_fiches/PciFiche_6.20.6.pdf	58	297.15	0.039883	54730500	0.05	13.8755	0.21616	13.6593	1.54224e+09	7.71119e+07	1.46513e+09	12.2301	6.6441	1	10.2	0.99192	0.27526	0.077523	0.2886	0	1	3.2158	247979	1	0	0	0	1	0.21616	0	0	0	0.21616	400	28.2391	3.2158
Schmidhausen	in operation	Europe	Germany	Gas Field	IGU WOC 2 SG 2.1, (Basic Activity) 2007	7	308.15	0.092	5296500	0.05	1.3363	0.020817	1.3154	1.48523e+08	7.42614e+06	1.41097e+08	10.8547	26.9533	1	10.2	0.20854	0.05787	0.016299	0.2886	0	1	7.0205	52135.3	1	0	0	0	1	0.020817	0	0	0	0.020817	1015	67.1533	7.0205
Schönkirchen-Reyersdorf	in operation	Europe	Austria	Gas Field	IGU WOC 2 SG 2.1, (Basic Activity) 2007	112	298.15	0.0526	55436700	0.05	14.0324	0.2186	13.8138	1.55968e+09	7.79839e+07	1.48169e+09	12.7936	5.3223	1	10.2	1.3129	0.36432	0.10261	0.2886	0	1	4.2088	328219	1	0	0	0	1	0.2186	0	0	0	0.2186	514.8	38.0231	4.2088
Sergnano	in operation	Europe	Italy	Gas Field	IGU WOC 2 SG 2.1, (Basic Activity) 2004	34	322.15	0.153	84744000	0.05	21.3414	0.33247	21.0089	2.37206e+09	1.18603e+08	2.25346e+09	19.5709	2.2742	1	10.2	5.1731	1.4355	0.40431	0.2886	0	1	10.9043	1.29329e+06	1	0	0	0	1	0.33247	0	0	0	0.33247	1180	107.493	10.9043
Serrablo Aurin+Jaca	in operation	Europe	Spain	Gas Field	IGU WOC 2 SG 2.1, (Basic Activity) 2007	6	358.15	0.172	5649600	0.05	1.4278	0.022242	1.4055	1.58692e+08	7.93461e+06	1.50758e+08	11.1001	16.6342	1	10.2	0.34831	0.096656	0.027222	0.2886	0	1	10.9744	87077.3	1	0	0	0	1	0.022242	0	0	0	0.022242	1550	101.986	10.9744
Settala	in operation	Europe	Italy	Gas Field	IGU WOC 2 SG 2.1, (Basic Activity) 2004	27	301.4	0.1367	61615950	0.05	15.4756	0.24109	15.2345	1.72009e+09	8.60045e+07	1.63409e+09	16.8128	2.7263	1	10.2	3.6022	0.99961	0.28153	0.2886	0	1	10.471	900554	1	0	0	0	1	0.24109	0	0	0	0.24109	1130	107.736	10.471
Skallen	in operation	Europe	Sweden	Rock Cavern	IGU WOC 2 SG 2.1, (Basic Activity) 2007	1	276.9	0.012908	317790	0.05	0.08082	0.0012591	0.079561	8.98299e+06	449149	8.53384e+06	10.4922	2651.09	1	10.2	0.0020238	0.00056161	0.00015817	0.2886	0	1	1.1265	505.951	0	1	0	0	1	0	0.0012591	0	0	0	150	9.3276	1.1265
Soings-En-Sologne	in operation	Europe	France	Aquifer	IGU WOC 2 SG 2.1, (Basic Activity) 2007	11	327.15	0.1225	7591650	0.05	1.9156	0.029842	1.8858	2.12916e+08	1.06458e+07	2.0227e+08	11.0839	15.6259	1	10.2	0.37074	0.10288	0.028975	0.2886	0	1	8.7063	92685.5	0	0	1	0	1	0	0	0.029842	0	0.029842	1140	83.0599	8.7063
Solokha	in operation	Europe	Ukraine	Gas Field	IGU WOC 2 SG 2.1, (Basic Activity) 2004	81	306.15	0.0835	42372000	0.05	10.6961	0.16663	10.5295	1.18886e+09	5.94429e+07	1.12942e+09	13.1745	4.743	1	10.2	1.5299	0.42453	0.11957	0.2886	0	1	6.4341	382464	1	0	0	0	1	0.16663	0	0	0	0.16663	813	60.9542	6.4341
Southwest Kinsale	in operation	Europe	Ireland	Gas Field	published data	3	275.725	0.0078366	3531000	0.05	0.89871	0.014001	0.88471	9.98903e+07	4.99452e+06	9.48958e+07	10.5127	391.534	1	10.2	0.01374	0.0038129	0.0010739	0.2886	0	1	0.68777	3435.08	1	0	0	0	1	0.014001	0	0	0	0.014001	102.999	5.6076	0.68777
Stassfurt	in operation	Europe	Germany	Salt Cavern	IGU WOC 2 SG 2.1, (Basic Activity) 2007	4	308.15	0.09707	21150690	0.05	5.3337	0.083091	5.2506	5.92832e+08	2.96416e+07	5.6319e+08	12.0275	2.0938	1	10.2	0.87655	0.24324	0.068507	0.2886	0	1	7.3929	219137	0	1	0	0	1	0	0.083091	0	0	0	930	71.2559	7.3929
Stenlille	in operation	Europe	Denmark	Aquifer	IGU WOC 2 SG 2.1, (Basic Activity) 2007	13	323.15	0.155	14124000	0.05	3.5571	0.055415	3.5017	3.95372e+08	1.97686e+07	3.75603e+08	11.8858	7.3238	1	10.2	0.87016	0.24147	0.068008	0.2886	0	1	11.0044	217541	0	0	1	0	1	0	0	0.055415	0	0.055415	1500	108.351	11.0044
Stockstadt	in operation	Europe	Germany	Gas Field	LBEG statistics	13	302.15	0.05	4766850	0.05	1.2074	0.018809	1.1886	1.34196e+08	6.70982e+06	1.27487e+08	10.6748	51.8066	1	10.2	0.10605	0.029429	0.0082882	0.2886	0	1	3.9513	26512.2	1	0	0	0	1	0.018809	0	0	0	0.018809	460	35.2995	3.9513
Strachocina I+II hor.	in operation	Europe	Poland	Gas Field	IGU WOC 2 SG 2.1, (Basic Activity) 2007/company data/ https://en.pgnig.pl/trade/ticketing-service/underground-gas-storage-facilities	34	312.15	0.1005	5296500	0.05	1.336	0.020812	1.3151	1.48489e+08	7.42447e+06	1.41065e+08	10.8821	25.1657	1	10.2	0.22412	0.062193	0.017516	0.2886	0	1	7.5467	56030.1	1	0	0	0	1	0.020812	0	0	0	0.020812	900	72.459	7.5467
Stramberk	in operation	Europe	Czech Republic	Gas Field	IGU WOC 2 SG 2.1, (Basic Activity) 2007	57	297.15	0.039	16948800	0.05	4.2974	0.066947	4.2305	4.77652e+08	2.38826e+07	4.53769e+08	11.0162	19.0841	1	10.2	0.3005	0.083387	0.023485	0.2886	0	1	3.1455	75123.8	1	0	0	0	1	0.066947	0	0	0	0.066947	575	27.5636	3.1455
Swarzow	in operation	Europe	Poland	Gas Field	IGU WOC 2 SG 2.1, (Basic Activity) 2007/company data/ https://en.pgnig.pl/trade/ticketing-service/underground-gas-storage-facilities	9	302.15	0.0765	3177900	0.05	0.80243	0.012501	0.78993	8.91884e+07	4.45942e+06	8.4729e+07	10.6761	51.4428	1	10.2	0.10682	0.029642	0.0083483	0.2886	0	1	5.9883	26704.3	1	0	0	0	1	0.012501	0	0	0	0.012501	650	56.4711	5.9883
Tallesbrunn	in operation	Europe	Austria	Gas Field	IGU WOC 2 SG 2.1, (Basic Activity) 2007	24	306.15	0.0755	10593000	0.05	2.6762	0.041692	2.6345	2.97458e+08	1.48729e+07	2.82585e+08	11.0981	16.686	1	10.2	0.34714	0.096331	0.027131	0.2886	0	1	5.8351	86785.1	1	0	0	0	1	0.041692	0	0	0	0.041692	750.2	54.5105	5.8351
Targu Mures	in operation	Europe	Romania	Gas Field	IGU WOC 2 SG 2.1, (Basic Activity) 2007/ https://digitalcommons.usf.edu/cgi/viewcontent.cgi?article=1251&context=geologia/ https://ec.europa.eu/energy/maps/pci_fiches/PciFiche_6.20.4.pdf	19	316.15	0.10462	21186000	0.05	5.3448	0.083264	5.2615	5.94066e+08	2.97033e+07	5.64363e+08	12.1042	7.0651	1	10.2	0.92024	0.25537	0.071922	0.2886	0	1	7.7453	230061	1	0	0	0	1	0.083264	0	0	0	0.083264	1000	74.1383	7.7453
Tersanne	in operation	Europe	France	Salt Cavern	IGU WOC 2 SG 2.1, (Basic Activity) 2007	13	293.15	0.15318	5578980	0.05	1.3976	0.021773	1.3759	1.55346e+08	7.76729e+06	1.47579e+08	11.1416	4.1691	1	10.2	0.37192	0.10321	0.029067	0.2886	0	1	11.9707	92980.2	0	1	0	0	1	0	0.021773	0	0	0	1450	128.14	11.9707
Thann	in operation	Europe	Austria	Gas Field	IGU WOC 2 SG 2.1, (Basic Activity) 2007	17	314.65	0.0608	8827500	0.05	2.2352	0.034821	2.2004	2.48441e+08	1.2422e+07	2.36019e+08	10.8896	24.718	1	10.2	0.22839	0.063379	0.01785	0.2886	0	1	4.5965	57098.4	1	0	0	0	1	0.034821	0	0	0	0.034821	705.8	41.2751	4.5965
Tranovice	in operation	Europe	Czech Republic	Gas Field	IGU WOC 2 SG 2.1, (Basic Activity) 2007	28	291.15	0.041	8474400	0.05	2.1473	0.033452	2.1139	2.38671e+08	1.19336e+07	2.26738e+08	10.7713	34.5455	1	10.2	0.16101	0.044679	0.012583	0.2886	0	1	3.373	40251.6	1	0	0	0	1	0.033452	0	0	0	0.033452	405	29.9061	3.373
Tvrdonice	in operation	Europe	Czech Republic	Gas Field	IGU WOC 2 SG 2.1, (Basic Activity) 2007	62	319.15	0.126	16242600	0.05	4.0937	0.063773	4.0299	4.55003e+08	2.27501e+07	4.32253e+08	11.9526	7.6688	1	10.2	0.83387	0.2314	0.065171	0.2886	0	1	9.1634	208468	1	0	0	0	1	0.063773	0	0	0	0.063773	1260	89.1655	9.1634
Uelsen	in operation	Europe	Germany	Gas Field	IGU WOC 2 SG 2.1, (Basic Activity) 2007/company data	7	340.15	0.165	26482500	0.05	6.6818	0.10409	6.5777	7.42669e+08	3.71335e+07	7.05536e+08	13.3828	4.4907	1	10.2	1.6485	0.45746	0.12884	0.2886	0	1	11.0985	412125	1	0	0	0	1	0.10409	0	0	0	0.10409	1550	106.026	11.0985
Ugersko (XIV-XV)	in operation	Europe	Ukraine	Gas Field	IGU WOC 2 SG 2.1, (Basic Activity) 2004	88	305.15	0.0725	70620000	0.05	17.8453	0.278	17.5673	1.98348e+09	9.91739e+07	1.8843e+09	14.4081	3.6397	1	10.2	2.2325	0.61953	0.17448	0.2886	0	1	5.6278	558132	1	0	0	0	1	0.278	0	0	0	0.278	675	52.3799	5.6278
Uhrice	in operation	Europe	Czech Republic	Gas Field	IGU WOC 2 SG 2.1, (Basic Activity) 2007		315.4	0.171	6355800	0.05	1.5982	0.024897	1.5733	1.77632e+08	8.88162e+06	1.68751e+08	11.2587	13.4636	1	10.2	0.43864	0.12172	0.034282	0.2886	0	1	12.3468	109659	1	0	0	0	1	0.024897	0	0	0	0.024897	1690	124.762	12.3468
Urziceni	in operation	Europe	Romania	Gas Field	IGU WOC 2 SG 2.1, (Basic Activity) 2007	25	301.15	0.12944	8827500	0.05	2.218	0.034553	2.1835	2.46529e+08	1.23265e+07	2.34203e+08	11.3502	12.1649	1	10.2	0.49077	0.13619	0.038356	0.2886	0	1	9.9536	122692	1	0	0	0	1	0.034553	0	0	0	0.034553	1230	101.772	9.9536
Vergunka	in operation	Europe	Ukraine	Gas Field	IGU WOC 2 SG 2.1, (Basic Activity) 2004	73	311.65	0.1236	14124000	0.05	3.5564	0.055404	3.501	3.9529e+08	1.97645e+07	3.75525e+08	11.7671	8.602	1	10.2	0.7282	0.20207	0.056912	0.2886	0	1	9.2109	182049	1	0	0	0	1	0.055404	0	0	0	0.055404	1160	90.9989	9.2109
Wierzchowice	in operation	Europe	Poland	Gas Field	IGU WOC 2 SG 2.1, (Basic Activity) 2007/company data/ https://en.pgnig.pl/trade/ticketing-service/underground-gas-storage-facilities	34	338.15	0.165	20303250	0.05	5.1216	0.079786	5.0418	5.69253e+08	2.84627e+07	5.40791e+08	12.7197	5.4575	1	10.2	1.2708	0.35266	0.099322	0.2886	0	1	11.1623	317707	1	0	0	0	1	0.079786	0	0	0	0.079786	1390	107.035	11.1623
Wolfersberg	in operation	Europe	Germany	Gas Field	IGU WOC 2 SG 2.1, (Basic Activity) 2007	10	340.15	0.278	11299200	0.05	2.8504	0.044405	2.806	3.16818e+08	1.58409e+07	3.00977e+08	12.4722	5.984	1	10.2	1.1299	0.31353	0.088304	0.2886	0	1	17.8313	282463	1	0	0	0	1	0.044405	0	0	0	0.044405	2930	170.839	17.8313
Xanten	in operation	Europe	Germany	Salt Cavern	IGU WOC 2 SG 2.1, (Basic Activity) 2007	8	314.15	0.10646	6638280	0.05	1.6741	0.026079	1.648	1.86069e+08	9.30344e+06	1.76765e+08	11.0064	5.1102	1	10.2	0.29492	0.081841	0.02305	0.2886	0	1	7.9251	73730.8	0	1	0	0	1	0	0.026079	0	0	0	1017	76.3524	7.9251
Zsana	in operation	Europe	Hungary	Gas Field	IGU WOC 2 SG 2.1, (Basic Activity) 2007/company data	58	380.15	0.206	47315400	0.05	11.9734	0.18653	11.7869	1.33082e+09	6.65411e+07	1.26428e+09	16.2125	2.8825	1	10.2	3.2602	0.90472	0.2548	0.2886	0	1	12.249	815060	1	0	0	0	1	0.18653	0	0	0	0.18653	1800	111.204	12.249
Epe Uniper	in operation	Europe	Germany	Salt Cavern	Germany UGS statistics	39	305.15	0.13484	63946410	0.05	16.0737	0.2504	15.8233	1.78657e+09	8.93286e+07	1.69724e+09	16.8944	0.93176	1	10.2	3.6487	1.0125	0.28516	0.2886	0	1	10.2114	912167	0	1	0	0	1	0	0.2504	0	0	0	1280	103.747	10.2114
Jergum-astora	in operation	Europe	Germany	Salt Cavern	Germany UGS statistics	10	303.775	0.1289	30931560	0.05	7.7759	0.12114	7.6548	8.64282e+08	4.32141e+07	8.21068e+08	13.4717	1.3534	1	10.2	1.6992	0.47152	0.1328	0.2886	0	1	9.8299	424789	0	1	0	0	1	0	0.12114	0	0	0	1225	99.6911	9.8299
Jemgum-EWE	in operation	Europe	Germany	Salt Cavern	Germany UGS statistics	8	303.15	0.1262	11934780	0.05	3.0005	0.046743	2.9538	3.335e+08	1.6675e+07	3.16825e+08	11.6192	2.6463	1	10.2	0.64396	0.1787	0.050329	0.2886	0	1	9.6546	160991	0	1	0	0	1	0	0.046743	0	0	0	1200	97.8117	9.6546
Catherine	in operation	Europe	Germany	Salt Cavern	Germany UGS statistics	8	288.15	0.061463	14088690	0.05	3.5584	0.055435	3.503	3.95515e+08	1.97758e+07	3.7574e+08	11.1931	3.9053	1	10.2	0.40129	0.11136	0.031363	0.2886	0	1	5.073	100323	0	1	0	0	1	0	0.055435	0	0	0	600	47.6052	5.073
Etzel-EGL1 and 2	in operation	Europe	Germany	Salt Cavern	Germany UGS statistics	19	305.65	0.13699	42230760	0.05	10.6149	0.16536	10.4495	1.17983e+09	5.89915e+07	1.12084e+09	14.7758	1.1133	1	10.2	2.4419	0.67764	0.19085	0.2886	0	1	10.3487	610485	0	1	0	0	1	0	0.16536	0	0	0	1300	105.195	10.3487
Etzel EKB	in operation	Europe	Germany	Salt Cavern	Germany UGS statistics	9	308.15	0.14778	31602450	0.05	7.9428	0.12374	7.819	8.82824e+08	4.41412e+07	8.38683e+08	13.906	1.2531	1	10.2	1.9465	0.54016	0.15213	0.2886	0	1	11.0244	486628	0	1	0	0	1	0	0.12374	0	0	0	1400	112.215	11.0244
Etzel ESE	in operation	Europe	Germany	Salt Cavern	Germany UGS statistics	19	306.9	0.14239	66241560	0.05	16.6492	0.25937	16.3898	1.85053e+09	9.25265e+07	1.758e+09	17.4339	0.90322	1	10.2	3.956	1.0978	0.30918	0.2886	0	1	10.6888	988997	0	1	0	0	1	0	0.25937	0	0	0	1350	108.751	10.6888
Etzel FSG Crystal	in operation	Europe	Germany	Salt Cavern	Germany UGS statistics	4	308.15	0.14778	13770900	0.05	3.4611	0.053919	3.4072	3.84694e+08	1.92347e+07	3.6546e+08	11.9777	2.145	1	10.2	0.8482	0.23538	0.066291	0.2886	0	1	11.0244	212050	0	1	0	0	1	0	0.053919	0	0	0	1400	112.215	11.0244
Epe RWE L-Gas	in operation	Europe	Germany	Salt Cavern	Germany UGS statistics	4	304.65	0.13268	13806210	0.05	3.4705	0.054065	3.4164	3.8574e+08	1.9287e+07	3.66453e+08	11.853	2.2895	1	10.2	0.77713	0.21565	0.060737	0.2886	0	1	10.0733	194284	0	1	0	0	1	0	0.054065	0	0	0	1260	102.285	10.0733
Epe RWE H-Gas	in operation	Europe	Germany	Salt Cavern	Germany UGS statistics	10	306.65	0.14131	6002700	0.05	1.5087	0.023504	1.4852	1.67694e+08	8.38468e+06	1.59309e+08	11.114	4.328	1	10.2	0.35622	0.098851	0.02784	0.2886	0	1	10.6211	89054.8	0	1	0	0	1	0	0.023504	0	0	0	1340	108.047	10.6211
Epe RWE NL	in operation	Europe	Germany	Salt Cavern	Germany UGS statistics	6	305.65	0.13699	9922110	0.05	2.494	0.038852	2.4551	2.77201e+08	1.386e+07	2.63341e+08	11.4959	2.9011	1	10.2	0.57373	0.15921	0.04484	0.2886	0	1	10.3487	143433	0	1	0	0	1	0	0.038852	0	0	0	1300	105.195	10.3487
Epe ENECO	in operation	Europe	Germany	Salt Cavern	Germany UGS statistics	2	304.4	0.1316	3319140	0.05	0.83436	0.012998	0.82136	9.27373e+07	4.63687e+06	8.81004e+07	10.8144	7.7899	1	10.2	0.18555	0.05149	0.014502	0.2886	0	1	10.004	46387.1	0	1	0	0	1	0	0.012998	0	0	0	1250	101.548	10.004
Epe KGE	in operation	Europe	Germany	Salt Cavern	Germany UGS statistics	4	304.4	0.1316	6532350	0.05	1.6421	0.025581	1.6165	1.82515e+08	9.12575e+06	1.73389e+08	11.1297	4.2357	1	10.2	0.36518	0.10134	0.02854	0.2886	0	1	10.004	91293.8	0	1	0	0	1	0	0.025581	0	0	0	1250	101.548	10.004
Bremen Lesum	in operation	Europe	Germany	Salt Cavern	Germany UGS statistics	1	310.9	0.15965	5014020	0.05	1.2602	0.019632	1.2406	1.40072e+08	7.00361e+06	1.33069e+08	11.0664	4.6383	1	10.2	0.32908	0.091321	0.02572	0.2886	0	1	11.7469	82271	0	1	0	0	1	0	0.019632	0	0	0	1510	119.516	11.7469
EnergyStock 1	in operation	Europe	Germany	Salt Cavern	hystock.nl/en/about-hystock		300.65	0.11541	10593000	0.05	2.6641	0.041503	2.6226	2.9611e+08	1.48055e+07	2.81305e+08	11.4183	3.0961	1	10.2	0.52954	0.14695	0.041386	0.2886	0	1	8.9415	132384	0	1	0	0	1	0	0.041503	0	0	0	1100	90.0782	8.9415
EnergyStock 2	in operation	Europe	Netherlands	Salt Cavern	hystock.nl/en/about-hystock		300.65	0.11541	1765500	0.05	0.44402	0.0069171	0.4371	4.93517e+07	2.46759e+06	4.68842e+07	10.6435	15.7553	1	10.2	0.088256	0.024491	0.0068976	0.2886	0	1	8.9415	22064	0	1	0	0	1	0	0.0069171	0	0	0	1100	90.0782	8.9415
Kosakowa	in operation	Europe	Poland	Salt Cavern	https://en.pgnig.pl/trade/ticketing-service/underground-gas-storage-facilities		298.15	0.10462	10557690	0.05	2.6566	0.041385	2.6152	2.95274e+08	1.47637e+07	2.8051e+08	11.3397	3.3299	1	10.2	0.48478	0.13453	0.037888	0.2886	0	1	8.2089	121194	0	1	0	0	1	0	0.041385	0	0	0	1000	82.0209	8.2089
7Fields	in operation	Europe	Austria	Gas Field	rag-austria.at		298.15	0.10462	54730500	0.05	13.7715	0.21454	13.557	1.53068e+09	7.65342e+07	1.45415e+09	14.9007	3.3715	1	10.2	2.5131	0.69737	0.19641	0.2886	0	1	8.2089	628265	1	0	0	0	1	0.21454	0	0	0	0.21454	1000	82.0209	8.2089
Heidback 1	in operation	Europe	Austria	Gas Field	rag-austria.at		307.375	0.14444	44102190	0.05	11.0845	0.17268	10.9118	1.23203e+09	6.16013e+07	1.17042e+09	15.168	3.2496	1	10.2	2.6653	0.73963	0.20831	0.2886	0	1	10.8168	666331	1	0	0	0	1	0.17268	0	0	0	0.17268	1369	110.078	10.8168
Heidback 2	in operation	Europe	Austria	Gas Field	rag-austria.at		307.375	0.14444	58296810	0.05	14.6521	0.22826	14.4239	1.62856e+09	8.14281e+07	1.54713e+09	16.6741	2.7597	1	10.2	3.5232	0.97768	0.27535	0.2886	0	1	10.8168	880795	1	0	0	0	1	0.22826	0	0	0	0.22826	1369	110.078	10.8168
Grijpskerk	in operation	Europe	Netherlands	Gas Field	https://www.nlog.nl/sites/default/files/2019-08/juez_larre_et_al_2019_fb_st_july.pdf		285.65	0.050673	211860000	0.05	53.5826	0.83474	52.7479	5.95563e+09	2.97781e+08	5.65784e+09	19.3455	2.3006	1	10.2	5.0448	1.3999	0.39428	0.2886	0	1	4.2353	1.2612e+06	1	0	0	0	1	0.83474	0	0	0	0.83474	500	38.8256	4.2353
Norg (Langelo)	in operation	Europe	Netherlands	Gas Field	https://www.nlog.nl/sites/default/files/2019-08/juez_larre_et_al_2019_fb_st_july.pdf		285.65	0.050673	88275000	0.05	22.3261	0.34781	21.9783	2.48151e+09	1.24076e+08	2.35744e+09	14.179	3.7888	1	10.2	2.102	0.58331	0.16428	0.2886	0	1	4.2353	525501	1	0	0	0	1	0.34781	0	0	0	0.34781	500	38.8256	4.2353
Bergermeer	in operation	Europe	Netherlands	Gas Field	https://www.nlog.nl/sites/default/files/2019-08/juez_larre_et_al_2019_fb_st_july.pdf		348.15	0.32042	162426000	0.05	41.0314	0.63921	40.3922	4.56058e+09	2.28029e+08	4.33255e+09	42.4062	1.5434	1	10.2	18.0155	4.9993	1.408	0.5772	0	2	19.7513	4.50387e+06	1	0	0	0	1	0.63921	0	0	0	0.63921	3000	184.823	19.7513
Alkmaar 2	in operation	Europe	Netherlands	Gas Field	https://www.nlog.nl/sites/default/files/2019-08/juez_larre_et_al_2019_fb_st_july.pdf		285.65	0.050673	17655000	0.05	4.4652	0.069561	4.3957	4.96302e+08	2.48151e+07	4.71487e+08	11.2267	13.9939	1	10.2	0.4204	0.11666	0.032856	0.2886	0	1	4.2353	105100	1	0	0	0	1	0.069561	0	0	0	0.069561	500	38.8256	4.2353
Zuidwending	in operation	Europe	Netherlands	Salt Cavern	https://www.nlog.nl/sites/default/files/2019-08/juez_larre_et_al_2019_fb_st_july.pdf		285.65	0.050673	10593000	0.05	2.6791	0.041737	2.6374	2.97781e+08	1.48891e+07	2.82892e+08	10.9314	5.8795	1	10.2	0.25224	0.069997	0.019714	0.2886	0	1	4.2353	63060.1	0	1	0	0	1	0	0.041737	0	0	0	500	38.8256	4.2353
Loenhout 2	in operation	Europe	Belgium	Aquifer	https://www.fluxys.com/en/products-services/activities/storage#/	12	298.15	0.10462	27188700	0.05	6.8413	0.10658	6.7348	7.60405e+08	3.80202e+07	7.22385e+08	12.4931	5.4565	1	10.2	1.2484	0.34644	0.097571	0.2886	0	1	8.2089	312106	0	0	1	0	1	0	0	0.10658	0	0.10658	1000	82.0209	8.2089
Chiren	in operation	Europe	Bulgaria	Salt Cavern	Chiren UGS expansion (BG) - European Commission	24	318.15	0.19094	35310000	0.05	8.8795	0.13833	8.7412	9.86948e+08	4.93474e+07	9.376e+08	15.1856	1.0654	1	10.2	2.6753	0.74241	0.20909	0.2886	0	1	13.5536	668836	0	1	0	0	1	0	0.13833	0	0	0	1800	136.735	13.5536
Damborice	in operation	Europe	Czech Republic	Gas Field	https://kkcg.com/en/moravia-gas-storage-opens-a-new-gas-storage-facility		298.15	0.10462	15889500	0.05	3.9982	0.062286	3.9359	4.44392e+08	2.22196e+07	4.22173e+08	11.7695	8.5879	1	10.2	0.7296	0.20246	0.057022	0.2886	0	1	8.2089	182400	1	0	0	0	1	0.062286	0	0	0	0.062286	1000	82.0209	8.2089

## Sheet: H2-10%
Facility Name	Status	Continent	Country	Storage Type	Reference	Number of storage wells	Temp [K]	Pressure	WGV	H2 Fraction	WGE [TWh]	WGE H2 [TWh]	WGE CH4 [TWh]	WGV [m3]	WGV H2 [m3]	WGV CH4 [m3]	Capitol cost [billion $]	Levelized cost [$/kg H2]	No_of_compressors	Total compressor cost [mil $]	H2 cost [mil $]	Water and cooling cost [mil $]	Electricity cost [mil $]	Well capitol cost [mil $]	Number of wells new	Number of wells needed	Density of H2 [kg/m3]	Mass of H2 [kg]	Gas Field binary	Salt Cavern Binary	Aquifer Binary	Abondoned Mine binary	UGS Binary	Gas Field WGE H2 [TWh]	Salt Cavern WGE H2 [TWh]	Aquifer WGE H2 [TWh]	Abondoned Mine WGE H2 [TWh]	Porous media H2 [TWh]	Depth [m]	Density CH4	Density H2
Aldbrough	in operation	Europe	United Kingdom	Salt Cavern	published data		315.601	0.17994	3531000	0.1	0.84434	0.027296	0.81705	9.73756e+07	9.73756e+06	8.7638e+07	11.3731	3.2255	1	10.2	0.50379	0.1398	0.039374	0.2886	0	1	12.9342	125947	0	1	0	0	1	0	0.027296	0	0	0	1698.04	131.003	12.9342
Algyö (Maros-1)	in operation	Europe	Hungary	Gas Field	IGU WOC 2 SG 2.1, (Basic Activity) 2007	11	372.05	0.196	5296500	0.1	1.2816	0.041434	1.2402	1.47809e+08	1.47809e+07	1.33028e+08	11.7283	8.8322	1	10.2	0.70612	0.19595	0.055187	0.2886	0	1	11.9432	176531	1	0	0	0	1	0.041434	0	0	0	0.041434	1840	109.411	11.9432
Alkmaar	in operation	Europe	Netherlands	Gas Field	IGU WOC 2 SG 2.1, (Basic Activity) 2007	9	348.15	0.32042	17655000	0.1	4.2618	0.13778	4.124	4.91503e+08	4.91503e+07	4.42352e+08	17.306	2.6186	1	10.2	3.8831	1.0776	0.30349	0.2886	0	1	19.7513	970783	1	0	0	0	1	0.13778	0	0	0	0.13778	3000	184.823	19.7513
Allmenhausen	in operation	Europe	Germany	Gas Field	IGU WOC 2 SG 2.1, (Basic Activity) 2007 / LBEG statistics	13	291.15	0.032	1412400	0.1	0.34389	0.011118	0.33278	3.96602e+07	3.96602e+06	3.56942e+07	10.5621	129.271	1	10.2	0.041886	0.011623	0.0032736	0.2886	0	1	2.6403	10471.4	1	0	0	0	1	0.011118	0	0	0	0.011118	340	22.8693	2.6403
Bad Lauchstädt Caverns	in operation	Europe	Germany	Salt Cavern	IGU WOC 2 SG 2.1, (Basic Activity) 2007 / LBEG statistics	18	293.65	0.085201	20197320	0.1	4.8507	0.15681	4.6938	5.59412e+08	5.59412e+07	5.03471e+08	13.1755	1.4403	1	10.2	1.5304	0.42469	0.11961	0.2886	0	1	6.8394	382604	0	1	0	0	1	0	0.15681	0	0	0	820	66.8443	6.8394
Bad Lauchstädt Reservoir	in operation	Europe	Germany	Gas Field	IGU WOC 2 SG 2.1, (Basic Activity) 2007	14	299.15	0.105	15536400	0.1	3.7223	0.12034	3.602	4.29282e+08	4.29282e+07	3.86354e+08	12.9636	5.0416	1	10.2	1.4098	0.39121	0.11018	0.2886	0	1	8.2099	352438	1	0	0	0	1	0.12034	0	0	0	0.12034	725	81.8538	8.2099
Balaceanca	in operation	Europe	Romania	Gas Field	IGU WOC 2 SG 2.1, (Basic Activity) 2007	13	310.15	0.061463	1765500	0.1	0.42783	0.013831	0.414	4.93401e+07	4.93401e+06	4.44061e+07	10.6519	58.893	1	10.2	0.093014	0.025812	0.0072695	0.2886	0	1	4.7129	23253.6	1	0	0	0	1	0.013831	0	0	0	0.013831	600	42.6298	4.7129
Berlin	in operation	Europe	Germany	Aquifer	IGU WOC 2 SG 2.1, (Basic Activity) 2007	16	313.15	0.071	13417800	0.1	3.2469	0.10497	3.1419	3.74453e+08	3.74453e+07	3.37008e+08	11.781	7.8236	1	10.2	0.80489	0.22336	0.062906	0.2886	0	1	5.3738	201223	0	0	1	0	1	0	0	0.10497	0	0.10497	695	49.2236	5.3738
Bernburg	in operation	Europe	Germany	Salt Cavern	IGU WOC 2 SG 2.1, (Basic Activity) 2007 / LBEG statistics	32	296.15	0.048515	35062830	0.1	8.5041	0.27492	8.2292	9.80756e+08	9.80756e+07	8.8268e+08	13.1842	1.4375	1	10.2	1.5354	0.42606	0.12	0.2886	0	1	3.9137	383839	0	1	0	0	1	0	0.27492	0	0	0	480	35.1226	3.9137
Beynes Profond	in operation	Europe	France	Aquifer	IGU WOC 2 SG 2.1, (Basic Activity) 2007	24	311.15	0.0785	11652300	0.1	2.8146	0.09099	2.7236	3.24595e+08	3.24595e+07	2.92135e+08	11.7318	8.0874	1	10.2	0.77424	0.21485	0.060511	0.2886	0	1	5.9631	193560	0	0	1	0	1	0	0	0.09099	0	0.09099	740	55.4975	5.9631
Beynes Superieur	in operation	Europe	France	Aquifer	IGU WOC 2 SG 2.1, (Basic Activity) 2007	17	300.15	0.0382	7415100	0.1	1.8041	0.058325	1.7458	2.08067e+08	2.08067e+07	1.8726e+08	10.8963	22.2808	1	10.2	0.25392	0.070463	0.019845	0.2886	0	1	3.051	63480.3	0	0	1	0	1	0	0	0.058325	0	0.058325	395	26.6028	3.051
Bierwang	in operation	Europe	Germany	Gas Field	IGU WOC 2 SG 2.1, (Basic Activity) 2007 / LBEG statistics	44	323.15	0.14	50316750	0.1	12.087	0.39075	11.6962	1.39396e+09	1.39396e+08	1.25456e+09	20.2787	2.1993	1	10.2	5.5763	1.5474	0.43582	0.2886	0	1	10.0009	1.39408e+06	1	0	0	0	1	0.39075	0	0	0	0.39075	1510	97.5567	10.0009
Bilciuresti	in operation	Europe	Romania	Gas Field	IGU WOC 2 SG 2.1, (Basic Activity) 2007/ https://energyindustryreview.com/interview/vasile-carstea-gm-of-depogaz-reveals-how-romania-can-contribute-to-the-creation-of-a-regional-energy-hub/	55	325.15	0.21576	46256100	0.1	11.0857	0.35838	10.7273	1.27848e+09	1.27848e+08	1.15064e+09	23.8099	1.9443	1	10.2	7.5876	2.1056	0.59301	0.2886	0	1	14.8372	1.89691e+06	1	0	0	0	1	0.35838	0	0	0	0.35838	2030	147.554	14.8372
Bogorodchany	in operation	Europe	Ukraine	Gas Field	IGU WOC 2 SG 2.1, (Basic Activity) 2004	156	311.15	0.1016	81213000	0.1	19.5372	0.63161	18.9056	2.25317e+09	2.25317e+08	2.02785e+09	22.5938	2.0153	1	10.2	6.895	1.9134	0.53888	0.2886	0	1	7.6503	1.72375e+06	1	0	0	0	1	0.63161	0	0	0	0.63161	1050	73.7218	7.6503
Breitbrunn/Eggstätt - B + C + D -Sand	in operation	Europe	Germany	Gas Field	IGU WOC 2 SG 2.1, (Basic Activity) 2007	11	320.15	0.199	38134800	0.1	9.1275	0.29508	8.8325	1.05265e+09	1.05265e+08	9.47387e+08	20.8315	2.1479	1	10.2	5.8912	1.6348	0.46043	0.2886	0	1	13.9913	1.4728e+06	1	0	0	0	1	0.29508	0	0	0	0.29508	1917	140.625	13.9913
Bremen Lesum SWB	in operation	Europe	Germany	Salt Cavern	LBEG / published data	2	299.4	0.11002	2401080	0.1	0.5748	0.018582	0.55622	6.629e+07	6.629e+06	5.9661e+07	10.8879	6.4589	1	10.2	0.22745	0.063116	0.017776	0.2886	0	1	8.5777	56861.6	0	1	0	0	1	0	0.018582	0	0	0	1050	86.0878	8.5777
Bremen-Lesum EMGSG	in operation	Europe	Germany	Salt Cavern	IGU WOC 2 SG 2.1, (Basic Activity) 2007	2	323.15	0.13591	6249870	0.1	1.5019	0.048553	1.4533	1.73206e+08	1.73206e+07	1.55886e+08	11.6715	2.5541	1	10.2	0.67378	0.18697	0.052659	0.2886	0	1	9.7251	168445	0	1	0	0	1	0	0.048553	0	0	0	1290	94.5829	9.7251
Brezeznica	in operation	Europe	Poland	Gas Field	IGU WOC 2 SG 2.1, (Basic Activity) 2007/company data/ https://en.pgnig.pl/trade/ticketing-service/underground-gas-storage-facilities	5	299.15	0.0421	2295150	0.1	0.55781	0.018033	0.53978	6.43309e+07	6.43309e+06	5.78978e+07	10.6408	63.0909	1	10.2	0.086702	0.02406	0.0067762	0.2886	0	1	3.3694	21675.4	1	0	0	0	1	0.018033	0	0	0	0.018033	380	29.6773	3.3694
Brugherio	in operation	Europe	Italy	Gas Field	IGU WOC 2 SG 2.1, (Basic Activity) 2004	8	293.65	0.1155	24505140	0.1	5.8483	0.18907	5.6593	6.7447e+08	6.7447e+07	6.07023e+08	14.8269	3.4078	1	10.2	2.471	0.68571	0.19312	0.2886	0	1	9.1591	617757	1	0	0	0	1	0.18907	0	0	0	0.18907	820	94.2322	9.1591
Buchholz	in operation	Europe	Germany	Aquifer	IGU WOC 2 SG 2.1, (Basic Activity) 2007	8	286.825	0.0605	6179250	0.1	1.4911	0.048205	1.4429	1.71966e+08	1.71966e+07	1.54769e+08	11.0429	16.6963	1	10.2	0.3452	0.095792	0.026979	0.2886	0	1	5.0184	86299.4	0	0	1	0	1	0	0	0.048205	0	0.048205	547	47.1027	5.0184
Burggraf-Bernsdorf	in operation	Europe	Germany	Abandoned mine	IGU WOC 2 SG 2.1, (Basic Activity) 2007	1	287.55	0.058873	120054	0.1	0.028989	0.00093716	0.028052	3.34319e+06	334319	3.00887e+06	10.5	824.02	1	10.2	0.0065179	0.0018087	0.0005094	0.2886	0	1	4.874	1629.47	0	0	0	1	1	0	0	0	0.00093716	0.00093716	576	45.4937	4.874
BVU Bilche-Volitskoye-Ugersko	in operation	Europe	Ukraine	Gas Field	IGU WOC 2 SG 2.1, (Basic Activity) 2004	941	311.15	0.1018	602035500	0.1	144.826	4.682	140.144	1.67023e+10	1.67023e+09	1.50321e+10	121.946	1.5575	3	30.6	51.2078	14.2102	4.0021	1.443	0	5	7.6648	1.2802e+07	1	0	0	0	1	4.682	0	0	0	4.682	893	73.881	7.6648
Carrico	in operation	Europe	Portugal	Salt Cavern	published data, Gas Storage Europe - GSE 6/2008	3	284.448	0.045485	5296500	0.1	1.2833	0.041488	1.2418	1.48002e+08	1.48002e+07	1.33202e+08	10.8861	6.4856	1	10.2	0.22642	0.062831	0.017696	0.2886	0	1	3.8246	56604.8	0	1	0	0	1	0	0.041488	0	0	0	451.914	34.6333	3.8246
Cellino	in operation	Europe	Italy	Gas Field	https://www.edisonstoccaggio.it/en/activities-and-facilities/our-plants/cellino-site/#:~:text=The%20Cellino%20field%20has%20a,average%20depth%20of%20850%20metres.	4	294.4	0.088438	2824800	0.1	0.67806	0.021921	0.65614	7.81985e+07	7.81985e+06	7.03786e+07	10.877	25.4798	1	10.2	0.22122	0.061388	0.017289	0.2886	0	1	7.0723	55304.2	1	0	0	0	1	0.021921	0	0	0	0.021921	850	69.4229	7.0723
Cere-La-Ronde	in operation	Europe	France	Aquifer	IGU WOC 2 SG 2.1, (Basic Activity) 2007	13	317.15	0.095	19420500	0.1	4.6835	0.15141	4.5321	5.40133e+08	5.40133e+07	4.8612e+08	12.9298	4.6882	1	10.2	1.5204	0.4219	0.11882	0.2886	0	1	7.0369	380088	0	0	1	0	1	0	0	0.15141	0	0.15141	910	66.3975	7.0369
Cerville-Velaine	in operation	Europe	France	Aquifer	IGU WOC 2 SG 2.1, (Basic Activity) 2007	38	303.15	0.0435	22951500	0.1	5.5789	0.18036	5.3985	6.43396e+08	6.43396e+07	5.79056e+08	11.9075	7.2293	1	10.2	0.88371	0.24523	0.069067	0.2886	0	1	3.4338	220928	0	0	1	0	1	0	0	0.18036	0	0.18036	470	30.2074	3.4338
Chemery	in operation	Europe	France	Aquifer	IGU WOC 2 SG 2.1, (Basic Activity) 2007	67	327.15	0.116	133471800	0.1	32.1694	1.04	31.1295	3.71001e+09	3.71001e+08	3.33901e+09	30.4718	1.6101	1	10.2	12.2657	3.4037	0.95863	0.5772	0	2	8.2653	3.06644e+06	0	0	1	0	1	0	0	1.04	0	1.04	1086	78.3827	8.2653
Chervonopartyzany	in operation	Europe	Ukraine	Aquifer	IGU WOC 2 SG 2.1, (Basic Activity) 2004	67	293.15	0.0383	52965000	0.1	12.8762	0.41627	12.46	1.48498e+09	1.48498e+08	1.33648e+09	13.4758	4.0434	1	10.2	1.8604	0.51627	0.1454	0.2886	0	1	3.1321	465106	0	0	1	0	1	0	0	0.41627	0	0.41627	395	27.5163	3.1321
Collalto-Conegliano	in operation	Europe	Italy	Gas Field	Priolo et al., 2015	15	310.65	0.15857	9180600	0.1	2.194	0.07093	2.1231	2.53031e+08	2.53031e+07	2.27728e+08	12.5644	5.7732	1	10.2	1.1824	0.32811	0.092409	0.2886	0	1	11.6821	295595	1	0	0	0	1	0.07093	0	0	0	0.07093	1500	118.871	11.6821
Cortemaggiore	in operation	Europe	Italy	Gas Field	IGU WOC 2 SG 2.1, (Basic Activity) 2004	36	308.15	0.1754	36369300	0.1	8.6767	0.2805	8.3962	1.00066e+09	1.00066e+08	9.00591e+08	19.5738	2.2739	1	10.2	5.1748	1.436	0.40444	0.2886	0	1	12.9286	1.29371e+06	1	0	0	0	1	0.2805	0	0	0	0.2805	1400	133.394	12.9286
Dashava	in operation	Europe	Ukraine	Gas Field	IGU WOC 2 SG 2.1, (Basic Activity) 2004	99	298.15	0.0642	75916500	0.1	18.3459	0.59309	17.7528	2.11578e+09	2.11578e+08	1.9042e+09	18.09	2.4762	1	10.2	4.3297	1.2015	0.33838	0.2886	0	1	5.1159	1.08242e+06	1	0	0	0	1	0.59309	0	0	0	0.59309	604	47.4167	5.1159
Degirmenköy	in operation	Europe	Turkey	Gas Field	IGU WOC 2 SG 2.1, (Basic Activity) 2007/company data	9	300.149	0.14	10593000	0.1	2.5259	0.08166	2.4443	2.9131e+08	2.9131e+07	2.62179e+08	12.6883	5.5178	1	10.2	1.2529	0.34769	0.097922	0.2886	0	1	10.7525	313231	1	0	0	0	1	0.08166	0	0	0	0.08166	1079.96	111.377	10.7525
Dolni Bojanovice	in operation	Europe	Czech Republic	Gas Field	IGU WOC 2 SG 2.1, (Basic Activity) 2007		308.9	0.188	20338560	0.1	4.8517	0.15685	4.6948	5.59528e+08	5.59528e+07	5.03576e+08	15.8905	2.9805	1	10.2	3.0769	0.85383	0.24047	0.2886	0	1	13.7477	769220	1	0	0	0	1	0.15685	0	0	0	0.15685	1430	141.97	13.7477
Dolní Dunajovice	in operation	Europe	Czech Republic	Gas Field	IGU WOC 2 SG 2.1, (Basic Activity) 2007	47	315.15	0.126	31779000	0.1	7.6278	0.24659	7.3812	8.79693e+08	8.79693e+07	7.91723e+08	16.2203	2.8802	1	10.2	3.2647	0.90595	0.25515	0.2886	0	1	9.2779	816172	1	0	0	0	1	0.24659	0	0	0	0.24659	1260	91.1084	9.2779
Dötlingen	in operation	Europe	Germany	Gas Field	IGU WOC 2 SG 2.1, (Basic Activity) 2007/company data	15	386.15	0.39	56496000	0.1	13.7324	0.44394	13.2884	1.58371e+09	1.58371e+08	1.42534e+09	34.4375	1.6464	1	10.2	13.4766	3.7398	1.0533	0.5772	0	2	21.2738	3.36915e+06	1	0	0	0	1	0.44394	0	0	0	0.44394	2650	187.182	21.2738
Empelde	in operation	Europe	Germany	Salt Cavern	IGU WOC 2 SG 2.1, (Basic Activity) 2007 / LBEG statistics	3	305.65	0.13699	13276560	0.1	3.1733	0.10259	3.0707	3.65969e+08	3.65969e+07	3.29372e+08	13.1483	1.4493	1	10.2	1.5149	0.42039	0.1184	0.2886	0	1	10.3487	378730	0	1	0	0	1	0	0.10259	0	0	0	1300	105.195	10.3487
Epe E.ON	in operation	Europe	Germany	Salt Cavern	IGU WOC 2 SG 2.1, (Basic Activity) 2007 / LBEG statistics	34	313.15	0.11757	61580640	0.1	14.7879	0.47807	14.3099	1.70545e+09	1.70545e+08	1.5349e+09	31.158	1.0078	2	20.4	5.9633	1.6548	0.46606	0.2886	0	1	8.7415	1.49081e+06	0	1	0	0	1	0	0.47807	0	0	0	1120	85.5054	8.7415
Epe TG/RWE	in operation	Europe	Germany	Salt Cavern	IGU WOC 2 SG 2.1, (Basic Activity) 2007	10	331.15	0.12048	16948800	0.1	4.0866	0.13211	3.9545	4.71294e+08	4.71294e+07	4.24165e+08	13.2912	1.4042	1	10.2	1.5963	0.44298	0.12476	0.2886	0	1	8.4678	399083	0	1	0	0	1	0	0.13211	0	0	0	1147	80.0368	8.4678
Eschenfelden	in operation	Europe	Germany	Aquifer	IGU WOC 2 SG 2.1, (Basic Activity) 2007	12	301.15	0.043	5932080	0.1	1.4418	0.04661	1.3951	1.66274e+08	1.66274e+07	1.49646e+08	10.8536	24.755	1	10.2	0.22729	0.063074	0.017764	0.2886	0	1	3.4175	56823.4	0	0	1	0	1	0	0	0.04661	0	0.04661	500	30.0963	3.4175
Etrez	in operation	Europe	France	Salt Cavern	IGU WOC 2 SG 2.1, (Basic Activity) 2007	16	293.15	0.13699	19420500	0.1	4.6191	0.14933	4.4697	5.32704e+08	5.32704e+07	4.79433e+08	14.5223	1.1478	1	10.2	2.2976	0.63758	0.17957	0.2886	0	1	10.7826	574392	0	1	0	0	1	0	0.14933	0	0	0	1300	113.957	10.7826
Etzel E.ON 2	in operation	Europe	Germany	Salt Cavern	LBEG statistics	9	329.15	0.093725	19773600	0.1	4.7809	0.15456	4.6263	5.51364e+08	5.51364e+07	4.96228e+08	13.0807	1.4724	1	10.2	1.4764	0.40971	0.11539	0.2886	0	1	6.6945	369111	0	1	0	0	1	0	0.15456	0	0	0	899	61.7753	6.6945
Fiume Treste	in operation	Europe	Italy	Gas Field	published data	54	303.15	0.1262	35310000	0.1	8.4432	0.27295	8.1702	9.73724e+08	9.73724e+07	8.76352e+08	17.0905	2.6637	1	10.2	3.7604	1.0435	0.29389	0.2886	0	1	9.6546	940092	1	0	0	0	1	0.27295	0	0	0	0.27295	1200	97.8117	9.6546
Frankenthal	in operation	Europe	Germany	Aquifer	IGU WOC 2 SG 2.1, (Basic Activity) 2007	13	289.9	0.0665	2118600	0.1	0.51074	0.016511	0.49423	5.89018e+07	5.89018e+06	5.30117e+07	10.6946	42.9592	1	10.2	0.1283	0.035604	0.010027	0.2886	0	1	5.4456	32075.4	0	0	1	0	1	0	0	0.016511	0	0.016511	670	51.5458	5.4456
Fronhofen	in operation	Europe	Germany	Oil Field	IGU WOC 2 SG 2.1, (Basic Activity) 2007 / LBEG statistics	4	367.15	0.155	1271160	0.1	0.30774	0.0099487	0.29779	3.54908e+07	3.54908e+06	3.19417e+07	10.7308	40.1131	1	10.2	0.13795	0.03828	0.010781	0.2886	0	1	9.7171	34486.9	1	0	0	0	1	0.0099487	0	0	0	0.0099487	1760	88.6484	9.7171
Gaviota	in operation	Europe	Spain	Gas Field	IGU WOC 2 SG 2.1, (Basic Activity) 2007	5	353.15	0.274	47527260	0.1	11.4672	0.37072	11.0965	1.32248e+09	1.32248e+08	1.19023e+09	26.2772	1.8339	1	10.2	8.993	2.4956	0.70285	0.2886	0	1	17.0003	2.24825e+06	1	0	0	0	1	0.37072	0	0	0	0.37072	2500	159.755	17.0003
Germigny-Sous-Coulombs	in operation	Europe	France	Aquifer	IGU WOC 2 SG 2.1, (Basic Activity) 2007	25	308.15	0.083	27541800	0.1	6.6426	0.21475	6.4279	7.66074e+08	7.66074e+07	6.89467e+08	13.6156	3.9145	1	10.2	1.9475	0.54043	0.15221	0.2886	0	1	6.3554	486874	0	0	1	0	1	0	0	0.21475	0	0.21475	850	59.9221	6.3554
Ghercesti	planned	Europe	Romania	Gas Field			298.15	0.10462	5296500	0.1	1.2686	0.041013	1.2276	1.46308e+08	1.46308e+07	1.31677e+08	11.332	12.4005	1	10.2	0.48041	0.13331	0.037547	0.2886	0	1	8.2089	120103	1	0	0	0	1	0.041013	0	0	0	0.041013	1000	82.0209	8.2089
Glebovka	in operation	Europe	Ukraine	Gas Field	IGU WOC 2 SG 2.1, (Basic Activity) 2004		337.15	0.109	26482500	0.1	6.4004	0.20692	6.1935	7.38143e+08	7.38143e+07	6.64328e+08	14.4071	3.6403	1	10.2	2.2319	0.61936	0.17444	0.2886	0	1	7.5593	557984	1	0	0	0	1	0.20692	0	0	0	0.20692	950	69.9974	7.5593
Gournay-Sur-Aronde	in operation	Europe	France	Aquifer	IGU WOC 2 SG 2.1, (Basic Activity) 2007	60	308.15	0.078	44843700	0.1	10.8262	0.34999	10.4762	1.24855e+09	1.24855e+08	1.12369e+09	15.2869	2.9554	1	10.2	2.9884	0.82928	0.23356	0.2886	0	1	5.9838	747102	0	0	1	0	1	0	0	0.34999	0	0.34999	720	55.9417	5.9838
Grijpskerk 2	in operation	Europe	Netherlands	Gas Field	IGU WOC 2 SG 2.1, (Basic Activity) 2007	9	390.15	0.393	52965000	0.1	12.88	0.41639	12.4636	1.48542e+09	1.48542e+08	1.33687e+09	32.9086	1.6747	1	10.2	12.6058	3.4981	0.9852	0.5772	0	2	21.2159	3.15144e+06	1	0	0	0	1	0.41639	0	0	0	0.41639	3200	185.883	21.2159
Hähnlein	in operation	Europe	Germany	Aquifer	IGU WOC 2 SG 2.1, (Basic Activity) 2007	18	301.15	0.0515	2824800	0.1	0.68512	0.022149	0.66297	7.9013e+07	7.9013e+06	7.11117e+07	10.6957	42.7368	1	10.2	0.12899	0.035794	0.010081	0.2886	0	1	4.0812	32247	0	0	1	0	1	0	0	0.022149	0	0.022149	500	36.6281	4.0812
Haidach	in operation	Europe	Austria	Gas Field	IGU WOC 2 SG 2.1, (Basic Activity) 2007	9	327.15	0.1579	42372000	0.1	10.1761	0.32898	9.8472	1.17358e+09	1.17358e+08	1.05623e+09	19.6066	2.2702	1	10.2	5.1935	1.4412	0.4059	0.2886	0	1	11.0633	1.29837e+06	1	0	0	0	1	0.32898	0	0	0	0.32898	1600	108.132	11.0633
Haidach 5	in operation	Europe	Austria	Gas Field	IGU WOC 2 SG 2.1, (Basic Activity) 2007	1	319.15	0.1457	476685	0.1	0.11433	0.0036961	0.11063	1.31853e+07	1.31853e+06	1.18667e+07	10.5859	97.9736	1	10.2	0.055437	0.015384	0.0043327	0.2886	0	1	10.5112	13859.3	1	0	0	0	1	0.0036961	0	0	0	0.0036961	1369	103.878	10.5112
Hajdúszoboszló	in operation	Europe	Hungary	Gas Field	IGU WOC 2 SG 2.1, (Basic Activity) 2007	135	345.85	0.0972	50846400	0.1	12.3216	0.39834	11.9233	1.42102e+09	1.42102e+08	1.27891e+09	17.0769	2.6666	1	10.2	3.7526	1.0414	0.29329	0.2886	0	1	6.602	938160	1	0	0	0	1	0.39834	0	0	0	0.39834	830	59.7091	6.602
Harsefeld	in operation	Europe	Germany	Salt Cavern	IGU WOC 2 SG 2.1, (Basic Activity) 2007	2	313.15	0.12189	4554990	0.1	1.0932	0.035342	1.0579	1.26079e+08	1.26079e+07	1.13471e+08	11.2896	3.5029	1	10.2	0.45624	0.12661	0.035657	0.2886	0	1	9.0466	114059	0	1	0	0	1	0	0.035342	0	0	0	1160	88.8961	9.0466
Hatfield Moor	in operation	Europe	United Kingdom	Gas Field	IGU WOC 2 SG 2.1, (Basic Activity) 2007		284.15	0.044199	4237200	0.1	1.027	0.033202	0.99382	1.18443e+08	1.18443e+07	1.06599e+08	10.7982	31.6493	1	10.2	0.17634	0.048934	0.013782	0.2886	0	1	3.722	44084.9	1	0	0	0	1	0.033202	0	0	0	0.033202	440	33.5991	3.722
Hornsea (Atwick)	in operation	Europe	United Kingdom	Salt Cavern	IGU WOC 2 SG 2.1, (Basic Activity) 2007	9	318.15	0.19094	11193270	0.1	2.6779	0.086571	2.5913	3.08831e+08	3.08831e+07	2.77948e+08	13.4281	1.3651	1	10.2	1.6743	0.46462	0.13086	0.2886	0	1	13.5536	418579	0	1	0	0	1	0	0.086571	0	0	0	1800	136.735	13.5536
Huntorf	in operation	Europe	Germany	Salt Cavern	IGU WOC 2 SG 2.1, (Basic Activity) 2007 / LBEG statistics	6	289.4	0.066858	10875480	0.1	2.6212	0.084739	2.5365	3.02296e+08	3.02296e+07	2.72066e+08	11.6527	2.5863	1	10.2	0.66307	0.184	0.051822	0.2886	0	1	5.4836	165768	0	1	0	0	1	0	0.084739	0	0	0	650	52.0051	5.4836
Husow XII	in operation	Europe	Poland	Gas Field	IGU WOC 2 SG 2.1, (Basic Activity) 2007/company data/ https://en.pgnig.pl/trade/ticketing-service/underground-gas-storage-facilities	27	315.15	0.122	14124000	0.1	3.3917	0.10965	3.2821	3.91158e+08	3.91158e+07	3.52042e+08	12.9603	5.0468	1	10.2	1.4078	0.39068	0.11003	0.2886	0	1	8.9979	351961	1	0	0	0	1	0.10965	0	0	0	0.10965	1277	88.0137	8.9979
Inchukalns	in operation	Europe	Latvia	Aquifer	IGU WOC 2 SG 2.1, (Basic Activity) 2007	180	296.15	0.07	81213000	0.1	19.5894	0.63329	18.9561	2.25919e+09	2.25919e+08	2.03327e+09	18.6198	2.2198	1	10.2	5.0641	1.4053	0.39579	0.2886	0	1	5.6039	1.26603e+06	0	0	1	0	1	0	0	0.63329	0	0.63329	774	52.7852	5.6039
Inzenham-West - Horizon 17 + 23	in operation	Europe	Germany	Gas Field	IGU WOC 2 SG 2.1, (Basic Activity) 2007	24	294.15	0.072253	17655000	0.1	4.2541	0.13753	4.1166	4.90617e+08	4.90617e+07	4.41555e+08	12.4934	5.9339	1	10.2	1.1419	0.31688	0.089246	0.2886	0	1	5.8187	285477	1	0	0	0	1	0.13753	0	0	0	0.13753	700	55.3011	5.8187
Izaute	in operation	Europe	France	Aquifer	Gas Storage Europe - GSE 4/2009	16	285.9	0.05	47668500	0.1	11.5369	0.37297	11.1639	1.33051e+09	1.33051e+08	1.19746e+09	14.0575	3.5736	1	10.2	2.2227	0.6168	0.17371	0.2886	0	1	4.1764	555673	0	0	1	0	1	0	0	0.37297	0	0.37297	510	38.2002	4.1764
Kalle	in operation	Europe	Germany	Aquifer	IGU WOC 2 SG 2.1, (Basic Activity) 2007	9	358.15	0.23	7591650	0.1	1.8324	0.059238	1.7731	2.11322e+08	2.11322e+07	1.9019e+08	12.4349	5.585	1	10.2	1.2122	0.33638	0.094737	0.2886	0	1	14.3403	303043	0	0	1	0	1	0	0	0.059238	0	0.059238	2100	134.321	14.3403
Kardoskut (Pusztaszölös)	in operation	Europe	Hungary	Gas Field	IGU WOC 2 SG 2.1, (Basic Activity) 2007	11	354.15	0.10354	2824800	0.1	0.6849	0.022142	0.66276	7.89877e+07	7.89877e+06	7.1089e+07	10.8688	26.0014	1	10.2	0.21656	0.060095	0.016925	0.2886	0	1	6.8542	54139.4	1	0	0	0	1	0.022142	0	0	0	0.022142	990	61.6918	6.8542
Kegychivka	in operation	Europe	Ukraine	Gas Field	IGU WOC 2 SG 2.1, (Basic Activity) 2004	52	330.15	0.1896	24717000	0.1	5.9331	0.19181	5.7413	6.84242e+08	6.84242e+07	6.15818e+08	16.7325	2.7455	1	10.2	3.5565	0.98692	0.27796	0.2886	0	1	12.9942	889116	1	0	0	0	1	0.19181	0	0	0	0.19181	1920	127.544	12.9942
Kiel-Rönne	in operation	Europe	Germany	Salt Cavern	IGU WOC 2 SG 2.1, (Basic Activity) 2007 / LBEG statistics	2	335.15	0.1316	2118600	0.1	0.51073	0.016511	0.49422	5.89012e+07	5.89012e+06	5.30111e+07	10.865	6.817	1	10.2	0.21442	0.059501	0.016758	0.2886	0	1	9.1008	53604.7	0	1	0	0	1	0	0.016511	0	0	0	1250	86.1523	9.1008
Kirchheilingen	in operation	Europe	Germany	Gas Field	IGU WOC 2 SG 2.1, (Basic Activity) 2007	7	295.35	0.1206	6708900	0.1	1.6008	0.051753	1.5491	1.84621e+08	1.84621e+07	1.66159e+08	11.7188	8.8907	1	10.2	0.70073	0.19445	0.054766	0.2886	0	1	9.4888	175183	1	0	0	0	1	0.051753	0	0	0	0.051753	888	97.7609	9.4888
Kraak	in operation	Europe	Germany	Salt Cavern	IGU WOC 2 SG 2.1, (Basic Activity) 2007 / LBEG statistics	4	315.15	0.086388	6708900	0.1	1.6195	0.052356	1.5672	1.86775e+08	1.86775e+07	1.68097e+08	11.336	3.3421	1	10.2	0.48265	0.13394	0.037722	0.2886	0	1	6.4604	120663	0	1	0	0	1	0	0.052356	0	0	0	831	60.443	6.4604
Krasnopopivka	in operation	Europe	Ukraine	Gas Field	IGU WOC 2 SG 2.1, (Basic Activity) 2004	40	299.15	0.0512	14830200	0.1	3.5961	0.11626	3.4798	4.14724e+08	4.14724e+07	3.73252e+08	11.6783	9.1512	1	10.2	0.67767	0.18805	0.052963	0.2886	0	1	4.085	169416	1	0	0	0	1	0.11626	0	0	0	0.11626	410	36.7372	4.085
Krummhörn	in operation	Europe	Germany	Salt Cavern	IGU WOC 2 SG 2.1, (Basic Activity) 2007	3	343.15	0.15695	1800810	0.1	0.4341	0.014034	0.42007	5.0064e+07	5.0064e+06	4.50576e+07	10.8578	6.9397	1	10.2	0.21029	0.058357	0.016436	0.2886	0	1	10.5012	52573.4	0	1	0	0	1	0	0.014034	0	0	0	1485	99.4442	10.5012
Kuzey Marmara	in operation	Europe	Turkey	Gas Field	IGU WOC 2 SG 2.1, (Basic Activity) 2007/company data	11	301.894	0.148	45903000	0.1	10.9446	0.35382	10.5907	1.2622e+09	1.2622e+08	1.13598e+09	20.4726	2.1806	1	10.2	5.6868	1.5781	0.44445	0.2886	0	1	11.2636	1.42169e+06	1	0	0	0	1	0.35382	0	0	0	0.35382	1149.74	116.771	11.2636
Láb 1 - 3	in operation	Europe	Slovakia	Gas Field	IGU WOC 2 SG 2.1, (Basic Activity) 2007	138	318.15	0.0392	56884410	0.1	13.861	0.4481	13.4129	1.59855e+09	1.59855e+08	1.43869e+09	13.8031	4.0782	1	10.2	1.8879	0.52389	0.14755	0.2886	0	1	2.9525	471969	1	0	0	0	1	0.4481	0	0	0	0.4481	343	25.3901	2.9525
Láb 4. Stavba PZZP	in operation	Europe	Slovakia	Gas Field	published company data	82	317.15	0.1082	21892200	0.1	5.2693	0.17035	5.099	6.07697e+08	6.07697e+07	5.46928e+08	13.8916	4.0043	1	10.2	1.9383	0.53788	0.15149	0.2886	0	1	7.974	484575	1	0	0	0	1	0.17035	0	0	0	0.17035	1050	76.4969	7.974
Lehrte	in operation	Europe	Germany	Oil Field	IGU WOC 2 SG 2.1, (Basic Activity) 2007	3	316.15	0.105	2754180	0.1	0.66305	0.021435	0.64162	7.64681e+07	7.64681e+06	6.88213e+07	10.906	23.7963	1	10.2	0.23773	0.065969	0.018579	0.2886	0	1	7.7721	59431.5	1	0	0	0	1	0.021435	0	0	0	0.021435	1060	74.429	7.7721
Ll. Torup	in operation	Europe	Denmark	Salt Cavern	IGU WOC 2 SG 2.1, (Basic Activity) 2004	7	296.725	0.098473	14830200	0.1	3.5547	0.11492	3.4398	4.09958e+08	4.09958e+07	3.68962e+08	12.7291	1.6149	1	10.2	1.2762	0.35414	0.09974	0.2886	0	1	7.7824	319047	0	1	0	0	1	0	0.11492	0	0	0	943	77.2987	7.7824
Lobodice	in operation	Europe	Czech Republic	Aquifer	IGU WOC 2 SG 2.1, (Basic Activity) 2007	20	297.15	0.047	6249870	0.1	1.5167	0.049031	1.4676	1.74912e+08	1.74912e+07	1.57421e+08	10.9133	21.4351	1	10.2	0.26451	0.073402	0.020673	0.2886	0	1	3.7807	66128.3	0	0	1	0	1	0	0	0.049031	0	0.049031	440	33.7633	3.7807
Loenhout	in operation	Europe	Belgium	Aquifer	IGU WOC 2 SG 2.1, (Basic Activity) 2004	11	333.15	0.109	21186000	0.1	5.1165	0.16541	4.9511	5.90076e+08	5.90076e+07	5.31069e+08	13.3874	4.1313	1	10.2	1.8054	0.50099	0.1411	0.2886	0	1	7.6489	451346	0	0	1	0	1	0	0	0.16541	0	0.16541	1100	71.2876	7.6489
Lussagnet	in operation	Europe	France	Aquifer	IGU WOC 2 SG 2.1, (Basic Activity) 2004	44	286.775	0.05	38134800	0.1	9.231	0.29842	8.9326	1.06458e+09	1.06458e+08	9.58124e+08	13.3354	4.1856	1	10.2	1.773	0.49201	0.13857	0.2886	0	1	4.1636	443249	0	0	1	0	1	0	0	0.29842	0	0.29842	545	38.0289	4.1636
Manosque	in operation	Europe	France	Salt Cavern	Gas Storage Europe - GSE 4/2009	7	318.15	0.10462	9357150	0.1	2.2539	0.072864	2.181	2.59934e+08	2.59934e+07	2.3394e+08	11.8936	2.2396	1	10.2	0.80029	0.22208	0.062547	0.2886	0	1	7.6971	200072	0	1	0	0	1	0	0.072864	0	0	0	1000	73.3779	7.6971
Minerbio	in operation	Europe	Italy	Gas Field	IGU WOC 2 SG 2.1, (Basic Activity) 2004	51	302.65	0.1494	116381760	0.1	27.7533	0.89722	26.8561	3.20071e+09	3.20071e+08	2.88064e+09	36.2561	1.6173	1	10.2	14.5125	4.0272	1.1342	0.5772	0	2	11.3354	3.62813e+06	1	0	0	0	1	0.89722	0	0	0	0.89722	1180	117.361	11.3354
Mogilno	in operation	Europe	Poland	Salt Cavern	IGU WOC 2 SG 2.1, (Basic Activity) 2007/company data/ https://en.pgnig.pl/trade/ticketing-service/underground-gas-storage-facilities	10	288.15	0.061463	13417800	0.1	3.2379	0.10468	3.1332	3.7342e+08	3.7342e+07	3.36078e+08	11.8189	2.3336	1	10.2	0.75775	0.21028	0.059222	0.2886	0	1	5.073	189437	0	1	0	0	1	0	0.10468	0	0	0	600	47.6052	5.073
Nades Prod Seleus	in operation	Europe	Romania	Gas Field	IGU WOC 2 SG 2.1, (Basic Activity) 2007		298.15	0.10462	1765500	0.1	0.42288	0.013671	0.40921	4.87692e+07	4.87692e+06	4.38923e+07	10.7697	34.7262	1	10.2	0.16014	0.044438	0.012516	0.2886	0	1	8.2089	40034.3	1	0	0	0	1	0.013671	0	0	0	0.013671	1000	82.0209	8.2089
Neuenhuntorf	in operation	Europe	Germany	Salt Cavern	IGU WOC 2 SG 2.1, (Basic Activity) 2007	1	291.9	0.077648	600270	0.1	0.14436	0.0046668	0.13969	1.66483e+07	1.66483e+06	1.49834e+07	10.5621	32.5788	1	10.2	0.041878	0.011621	0.003273	0.2886	0	1	6.2886	10469.4	0	1	0	0	1	0	0.0046668	0	0	0	750	60.7714	6.2886
Norg	in operation	Europe	Netherlands	Gas Field	IGU WOC 2 SG 2.1, (Basic Activity) 2007	6	372.15	0.327	105930000	0.1	25.6627	0.82963	24.833	2.9596e+09	2.9596e+08	2.66364e+09	50.0857	1.4837	1	10.2	22.3896	6.2131	1.7499	0.5772	0	2	18.9127	5.59741e+06	1	0	0	0	1	0.82963	0	0	0	0.82963	2540	171.486	18.9127
Nüttermoor	in operation	Europe	Germany	Salt Cavern	IGU WOC 2 SG 2.1, (Basic Activity) 2007 / LBEG statistics	16	296.9	0.099228	45973620	0.1	11.0187	0.35622	10.6624	1.27075e+09	1.27075e+08	1.14367e+09	17.4807	0.90095	1	10.2	3.9826	1.1052	0.31126	0.2886	0	1	7.8352	995652	0	1	0	0	1	0	0.35622	0	0	0	950	77.8832	7.8352
Okoli	in operation	Europe	Croatia	Gas Field	IGU WOC 2 SG 2.1, (Basic Activity) 2007	22	369.15	0.199	19702980	0.1	4.7654	0.15406	4.6113	5.49579e+08	5.49579e+07	4.94621e+08	15.1985	3.2366	1	10.2	2.6827	0.74444	0.20967	0.2886	0	1	12.2033	670670	1	0	0	0	1	0.15406	0	0	0	0.15406	1826	112.278	12.2033
Olyshivka	in operation	Europe	Ukraine	Aquifer	IGU WOC 2 SG 2.1, (Basic Activity) 2004	40	298.15	0.0562	10946100	0.1	2.6505	0.085686	2.5648	3.05673e+08	3.05673e+07	2.75106e+08	11.3703	10.9267	1	10.2	0.54914	0.15239	0.042918	0.2886	0	1	4.4912	137284	0	0	1	0	1	0	0	0.085686	0	0.085686	550	40.9041	4.4912
Opary	in operation	Europe	Ukraine	Gas Field	IGU WOC 2 SG 2.1, (Basic Activity) 2004	75	300.15	0.0613	74151000	0.1	17.9388	0.57993	17.3589	2.06883e+09	2.06883e+08	1.86195e+09	17.5456	2.5717	1	10.2	4.0196	1.1154	0.31415	0.2886	0	1	4.8573	1.0049e+06	1	0	0	0	1	0.57993	0	0	0	0.57993	590	44.5908	4.8573
Osipovskoye	in operation	Europe	Belarus	Aquifer	published data, UN ECE Study	40	284.4	0.045278	14124000	0.1	3.4224	0.11064	3.3117	3.94693e+08	3.94693e+07	3.55224e+08	11.454	10.0807	1	10.2	0.60122	0.16684	0.046988	0.2886	0	1	3.8081	150305	0	0	1	0	1	0	0	0.11064	0	0.11064	450	34.467	3.8081
Peckensen	in operation	Europe	Germany	Salt Cavern	IGU WOC 2 SG 2.1, (Basic Activity) 2007/company data	1	305.65	0.13699	11899470	0.1	2.8442	0.091947	2.7522	3.28009e+08	3.28009e+07	2.95208e+08	12.8724	1.5517	1	10.2	1.3578	0.37679	0.10612	0.2886	0	1	10.3487	339446	0	1	0	0	1	0	0.091947	0	0	0	1300	105.195	10.3487
Proletarka (M-7)	in operation	Europe	Ukraine	Gas Field	IGU WOC 2 SG 2.1, (Basic Activity) 2004	84	312.65	0.149	35310000	0.1	8.45	0.27317	8.1768	9.74513e+08	9.74513e+07	8.77062e+08	17.9843	2.4936	1	10.2	4.2695	1.1848	0.33368	0.2886	0	1	10.9529	1.06737e+06	1	0	0	0	1	0.27317	0	0	0	0.27317	1422	110.238	10.9529
Puchkirchen	in operation	Europe	Austria	Gas Field	IGU WOC 2 SG 2.1, (Basic Activity) 2007	16	318.15	0.117	30013500	0.1	7.2176	0.23333	6.9843	8.32384e+08	8.32384e+07	7.49146e+08	15.4958	3.1179	1	10.2	2.8521	0.79145	0.2229	0.2886	0	1	8.5659	713015	1	0	0	0	1	0.23333	0	0	0	0.23333	1065	82.8036	8.5659
Pusztaederics	in operation	Europe	Hungary	Gas Field	IGU WOC 2 SG 2.1, (Basic Activity) 2007	11	372.15	0.141	11652300	0.1	2.8248	0.09132	2.7335	3.25773e+08	3.25773e+07	2.93196e+08	12.4948	5.9307	1	10.2	1.1427	0.3171	0.089307	0.2886	0	1	8.7691	285672	1	0	0	0	1	0.09132	0	0	0	0.09132	1213	79.0389	8.7691
Reckrod	in operation	Europe	Germany	Salt Cavern	IGU WOC 2 SG 2.1, (Basic Activity) 2007	3	293.475	0.084446	4060650	0.1	0.97534	0.031531	0.94381	1.12484e+08	1.12484e+07	1.01235e+08	11.0245	4.9562	1	10.2	0.30527	0.084713	0.023858	0.2886	0	1	6.7848	76317.6	0	1	0	0	1	0	0.031531	0	0	0	813	66.2403	6.7848
Rehden	in operation	Europe	Germany	Gas Field	IGU WOC 2 SG 2.1, (Basic Activity) 2007	16	373.15	0.282	148302000	0.1	35.8972	1.1605	34.7367	4.13992e+09	4.13992e+08	3.72592e+09	69.4301	1.6339	2	20.4	27.4338	7.6129	2.1441	0.8658	0	3	16.5667	6.85846e+06	1	0	0	0	1	1.1605	0	0	0	1.1605	1850	151.355	16.5667
Reitbrook	in operation	Europe	Germany	Oil Field	IGU WOC 2 SG 2.1, (Basic Activity) 2007	36	289.15	0.08	12358500	0.1	2.9678	0.095946	2.8719	3.42273e+08	3.42273e+07	3.08046e+08	12.0593	7.2317	1	10.2	0.89468	0.24827	0.069923	0.2886	0	1	6.5348	223669	1	0	0	0	1	0.095946	0	0	0	0.095946	640	63.9052	6.5348
Ripalta	in operation	Europe	Italy	Gas Field	IGU WOC 2 SG 2.1, (Basic Activity) 2004	35	308.15	0.1802	55789800	0.1	13.3076	0.43021	12.8774	1.53473e+09	1.53473e+08	1.38126e+09	24.7737	1.8967	1	10.2	8.1366	2.2579	0.63592	0.2886	0	1	13.2542	2.03416e+06	1	0	0	0	1	0.43021	0	0	0	0.43021	1400	136.937	13.2542
Rough	in operation	Europe	United Kingdom	Gas Field	IGU WOC 2 SG 2.1, (Basic Activity) 2007	30	342.9	0.2345	97279050	0.1	23.4125	0.75689	22.6556	2.7001e+09	2.7001e+08	2.43009e+09	39.6151	1.573	1	10.2	16.4257	4.5581	1.2838	0.5772	0	2	15.2084	4.10643e+06	1	0	0	0	1	0.75689	0	0	0	0.75689	2790	146.009	15.2084
Sabbioncello	in operation	Europe	Italy	Gas Field	IGU WOC 2 SG 2.1, (Basic Activity) 2004	31	314.15	0.1422	40288710	0.1	9.6515	0.31202	9.3395	1.11308e+09	1.11308e+08	1.00178e+09	18.6445	2.392	1	10.2	4.6455	1.2891	0.36307	0.2886	0	1	10.4338	1.16137e+06	1	0	0	0	1	0.31202	0	0	0	0.31202	1100	104.121	10.4338
Saint-Clair-Sur-Epte	in operation	Europe	France	Aquifer	IGU WOC 2 SG 2.1, (Basic Activity) 2007	17	310.15	0.079	13770900	0.1	3.3253	0.1075	3.2178	3.83497e+08	3.83497e+07	3.45147e+08	11.9712	6.9688	1	10.2	0.92335	0.25623	0.072164	0.2886	0	1	6.0193	230837	0	0	1	0	1	0	0	0.1075	0	0.1075	700	56.1661	6.0193
Saint-Illiers-La-Ville	in operation	Europe	France	Aquifer	IGU WOC 2 SG 2.1, (Basic Activity) 2007	31	303.15	0.047	21186000	0.1	5.1454	0.16634	4.9791	5.93406e+08	5.93406e+07	5.34065e+08	11.9009	7.2578	1	10.2	0.87959	0.24409	0.068745	0.2886	0	1	3.7057	219898	0	0	1	0	1	0	0	0.16634	0	0.16634	470	32.8501	3.7057
San Salvo	in operation	Europe	Italy	Gas Field	IGU WOC 2 SG 2.1, (Basic Activity) 2004	54	296.9	0.1304	124608990	0.1	29.7095	0.96046	28.749	3.42631e+09	3.42631e+08	3.08368e+09	35.2353	1.6331	1	10.2	13.931	3.8659	1.0888	0.5772	0	2	10.1647	3.48276e+06	1	0	0	0	1	0.96046	0	0	0	0.96046	950	105.402	10.1647
Sandhausen	in operation	Europe	Germany	Aquifer	IGU WOC 2 SG 2.1, (Basic Activity) 2007	5	308.15	0.06	1059300	0.1	0.2567	0.0082985	0.2484	2.96039e+07	2.96039e+06	2.66435e+07	10.5767	98.9117	1	10.2	0.054862	0.015224	0.0042877	0.2886	0	1	4.633	13715.5	0	0	1	0	1	0	0	0.0082985	0	0.0082985	600	41.9082	4.633
Sarmasel	in operation	Europe	Romania	Gas Field	IGU WOC 2 SG 2.1, (Basic Activity) 2007/ https://ec.europa.eu/energy/maps/pci_fiches/PciFiche_6.20.6.pdf	58	297.15	0.039883	54730500	0.1	13.3061	0.43016	12.8759	1.53455e+09	1.53455e+08	1.3811e+09	13.9542	3.9543	1	10.2	1.9739	0.54777	0.15427	0.2886	0	1	3.2158	493486	1	0	0	0	1	0.43016	0	0	0	0.43016	400	28.2391	3.2158
Schmidhausen	in operation	Europe	Germany	Gas Field	IGU WOC 2 SG 2.1, (Basic Activity) 2007	7	308.15	0.092	5296500	0.1	1.2753	0.041228	1.2341	1.47074e+08	1.47074e+07	1.32367e+08	11.2137	14.2221	1	10.2	0.41301	0.11461	0.032279	0.2886	0	1	7.0205	103254	1	0	0	0	1	0.041228	0	0	0	0.041228	1015	67.1533	7.0205
Schönkirchen-Reyersdorf	in operation	Europe	Austria	Gas Field	IGU WOC 2 SG 2.1, (Basic Activity) 2007	112	298.15	0.0526	55436700	0.1	13.4356	0.43435	13.0013	1.54949e+09	1.54949e+08	1.39454e+09	15.0684	3.2934	1	10.2	2.6086	0.72389	0.20388	0.2886	0	1	4.2088	652150	1	0	0	0	1	0.43435	0	0	0	0.43435	514.8	38.0231	4.2088
Sergnano	in operation	Europe	Italy	Gas Field	IGU WOC 2 SG 2.1, (Basic Activity) 2004	34	322.15	0.153	84744000	0.1	20.3314	0.65728	19.6741	2.34476e+09	2.34476e+08	2.11028e+09	28.4441	1.7619	1	10.2	10.2272	2.8381	0.79931	0.2886	0	1	10.9043	2.55681e+06	1	0	0	0	1	0.65728	0	0	0	0.65728	1180	107.493	10.9043
Serrablo Aurin+Jaca	in operation	Europe	Spain	Gas Field	IGU WOC 2 SG 2.1, (Basic Activity) 2007	6	358.15	0.172	5649600	0.1	1.3649	0.044124	1.3207	1.57406e+08	1.57406e+07	1.41665e+08	11.7017	8.9988	1	10.2	0.69097	0.19174	0.054003	0.2886	0	1	10.9744	172743	1	0	0	0	1	0.044124	0	0	0	0.044124	1550	101.986	10.9744
Settala	in operation	Europe	Italy	Gas Field	IGU WOC 2 SG 2.1, (Basic Activity) 2004	27	301.4	0.1367	61615950	0.1	14.705	0.47539	14.2296	1.69588e+09	1.69588e+08	1.52629e+09	22.9591	1.9926	1	10.2	7.103	1.9711	0.55514	0.2886	0	1	10.471	1.77576e+06	1	0	0	0	1	0.47539	0	0	0	0.47539	1130	107.736	10.471
Skallen	in operation	Europe	Sweden	Rock Cavern	IGU WOC 2 SG 2.1, (Basic Activity) 2007	1	276.9	0.012908	317790	0.1	0.077744	0.0025134	0.075231	8.96604e+06	896604	8.06943e+06	10.4957	1328.67	1	10.2	0.00404	0.0011211	0.00031574	0.2886	0	1	1.1265	1009.99	0	1	0	0	1	0	0.0025134	0	0	0	150	9.3276	1.1265
Soings-En-Sologne	in operation	Europe	France	Aquifer	IGU WOC 2 SG 2.1, (Basic Activity) 2007	11	327.15	0.1225	7591650	0.1	1.8285	0.059111	1.7694	2.10871e+08	2.10871e+07	1.89784e+08	11.6677	8.4635	1	10.2	0.73436	0.20379	0.057394	0.2886	0	1	8.7063	183591	0	0	1	0	1	0	0	0.059111	0	0.059111	1140	83.0599	8.7063
Solokha	in operation	Europe	Ukraine	Gas Field	IGU WOC 2 SG 2.1, (Basic Activity) 2004	81	306.15	0.0835	42372000	0.1	10.2137	0.33019	9.8836	1.17792e+09	1.17792e+08	1.06013e+09	15.811	3.0065	1	10.2	3.0316	0.84126	0.23693	0.2886	0	1	6.4341	757891	1	0	0	0	1	0.33019	0	0	0	0.33019	813	60.9542	6.4341
Southwest Kinsale	in operation	Europe	Ireland	Gas Field	published data	3	275.725	0.0078366	3531000	0.1	0.8652	0.02797	0.83723	9.97809e+07	9.97809e+06	8.98028e+07	10.5368	196.6	1	10.2	0.027451	0.0076175	0.0021454	0.2886	0	1	0.68777	6862.63	1	0	0	0	1	0.02797	0	0	0	0.02797	102.999	5.6076	0.68777
Stassfurt	in operation	Europe	Germany	Salt Cavern	IGU WOC 2 SG 2.1, (Basic Activity) 2007	4	308.15	0.09707	21150690	0.1	5.088	0.16449	4.9236	5.86789e+08	5.86789e+07	5.2811e+08	13.5351	1.3369	1	10.2	1.7352	0.48153	0.13562	0.2886	0	1	7.3929	433807	0	1	0	0	1	0	0.16449	0	0	0	930	71.2559	7.3929
Stenlille	in operation	Europe	Denmark	Aquifer	IGU WOC 2 SG 2.1, (Basic Activity) 2007	13	323.15	0.155	14124000	0.1	3.389	0.10956	3.2795	3.90849e+08	3.90849e+07	3.51764e+08	13.251	4.278	1	10.2	1.7204	0.47742	0.13446	0.2886	0	1	11.0044	430105	0	0	1	0	1	0	0	0.10956	0	0.10956	1500	108.351	11.0044
Stockstadt	in operation	Europe	Germany	Gas Field	LBEG statistics	13	302.15	0.05	4766850	0.1	1.1567	0.037395	1.1193	1.33402e+08	1.33402e+07	1.20062e+08	10.8588	26.6726	1	10.2	0.21084	0.058509	0.016478	0.2886	0	1	3.9513	52710.6	1	0	0	0	1	0.037395	0	0	0	0.037395	460	35.2995	3.9513
Strachocina I+II hor.	in operation	Europe	Poland	Gas Field	IGU WOC 2 SG 2.1, (Basic Activity) 2007/company data/ https://en.pgnig.pl/trade/ticketing-service/underground-gas-storage-facilities	34	312.15	0.1005	5296500	0.1	1.2747	0.041209	1.2335	1.47009e+08	1.47009e+07	1.32308e+08	11.2677	13.3221	1	10.2	0.44377	0.12315	0.034683	0.2886	0	1	7.5467	110943	1	0	0	0	1	0.041209	0	0	0	0.041209	900	72.459	7.5467
Stramberk	in operation	Europe	Czech Republic	Gas Field	IGU WOC 2 SG 2.1, (Basic Activity) 2007	57	297.15	0.039	16948800	0.1	4.1215	0.13324	3.9883	4.75326e+08	4.75326e+07	4.27793e+08	11.5386	10.2045	1	10.2	0.59806	0.16596	0.046742	0.2886	0	1	3.1455	149516	1	0	0	0	1	0.13324	0	0	0	0.13324	575	27.5636	3.1455
Swarzow	in operation	Europe	Poland	Gas Field	IGU WOC 2 SG 2.1, (Basic Activity) 2007/company data/ https://en.pgnig.pl/trade/ticketing-service/underground-gas-storage-facilities	9	302.15	0.0765	3177900	0.1	0.76644	0.024778	0.74166	8.83912e+07	8.83912e+06	7.95521e+07	10.8603	26.5666	1	10.2	0.21173	0.058754	0.016547	0.2886	0	1	5.9883	52931.3	1	0	0	0	1	0.024778	0	0	0	0.024778	650	56.4711	5.9883
Tallesbrunn	in operation	Europe	Austria	Gas Field	IGU WOC 2 SG 2.1, (Basic Activity) 2007	24	306.15	0.0755	10593000	0.1	2.5576	0.082683	2.4749	2.94959e+08	2.94959e+07	2.65463e+08	11.6973	9.0272	1	10.2	0.68845	0.19104	0.053806	0.2886	0	1	5.8351	172112	1	0	0	0	1	0.082683	0	0	0	0.082683	750.2	54.5105	5.8351
Targu Mures	in operation	Europe	Romania	Gas Field	IGU WOC 2 SG 2.1, (Basic Activity) 2007/ https://digitalcommons.usf.edu/cgi/viewcontent.cgi?article=1251&context=geologia/ https://ec.europa.eu/energy/maps/pci_fiches/PciFiche_6.20.4.pdf	19	316.15	0.10462	21186000	0.1	5.1007	0.1649	4.9358	5.88248e+08	5.88248e+07	5.29423e+08	13.6882	4.1802	1	10.2	1.8225	0.50573	0.14243	0.2886	0	1	7.7453	455615	1	0	0	0	1	0.1649	0	0	0	0.1649	1000	74.1383	7.7453
Tersanne	in operation	Europe	France	Salt Cavern	IGU WOC 2 SG 2.1, (Basic Activity) 2007	13	293.15	0.15318	5578980	0.1	1.3247	0.042827	1.2819	1.52779e+08	1.52779e+07	1.37501e+08	11.773	2.397	1	10.2	0.73155	0.20301	0.057174	0.2886	0	1	11.9707	182888	0	1	0	0	1	0	0.042827	0	0	0	1450	128.14	11.9707
Thann	in operation	Europe	Austria	Gas Field	IGU WOC 2 SG 2.1, (Basic Activity) 2007	17	314.65	0.0608	8827500	0.1	2.1409	0.069211	2.0717	2.46901e+08	2.46901e+07	2.22211e+08	11.2856	13.051	1	10.2	0.45396	0.12597	0.035479	0.2886	0	1	4.5965	113489	1	0	0	0	1	0.069211	0	0	0	0.069211	705.8	41.2751	4.5965
Tranovice	in operation	Europe	Czech Republic	Gas Field	IGU WOC 2 SG 2.1, (Basic Activity) 2007	28	291.15	0.041	8474400	0.1	2.0581	0.066536	1.9916	2.37357e+08	2.37357e+07	2.13622e+08	11.0508	17.9837	1	10.2	0.32024	0.088867	0.025028	0.2886	0	1	3.373	80059.9	1	0	0	0	1	0.066536	0	0	0	0.066536	405	29.9061	3.373
Tvrdonice	in operation	Europe	Czech Republic	Gas Field	IGU WOC 2 SG 2.1, (Basic Activity) 2007	62	319.15	0.126	16242600	0.1	3.9029	0.12618	3.7768	4.50113e+08	4.50113e+07	4.05102e+08	13.3851	4.4881	1	10.2	1.6498	0.45782	0.12894	0.2886	0	1	9.1634	412455	1	0	0	0	1	0.12618	0	0	0	0.12618	1260	89.1655	9.1634
Uelsen	in operation	Europe	Germany	Gas Field	IGU WOC 2 SG 2.1, (Basic Activity) 2007/company data	7	340.15	0.165	26482500	0.1	6.3773	0.20617	6.1712	7.3548e+08	7.3548e+07	6.61932e+08	16.221	2.88	1	10.2	3.2651	0.90606	0.25518	0.2886	0	1	11.0985	816271	1	0	0	0	1	0.20617	0	0	0	0.20617	1550	106.026	11.0985
Ugersko (XIV-XV)	in operation	Europe	Ukraine	Gas Field	IGU WOC 2 SG 2.1, (Basic Activity) 2004	88	305.15	0.0725	70620000	0.1	17.0578	0.55145	16.5064	1.96723e+09	1.96723e+08	1.7705e+09	18.2635	2.4485	1	10.2	4.4285	1.2289	0.34611	0.2886	0	1	5.6278	1.10712e+06	1	0	0	0	1	0.55145	0	0	0	0.55145	675	52.3799	5.6278
Uhrice	in operation	Europe	Czech Republic	Gas Field	IGU WOC 2 SG 2.1, (Basic Activity) 2007		315.4	0.171	6355800	0.1	1.5203	0.049147	1.4711	1.75326e+08	1.75326e+07	1.57794e+08	12.0088	7.431	1	10.2	0.86588	0.24028	0.067673	0.2886	0	1	12.3468	216471	1	0	0	0	1	0.049147	0	0	0	0.049147	1690	124.762	12.3468
Urziceni	in operation	Europe	Romania	Gas Field	IGU WOC 2 SG 2.1, (Basic Activity) 2007	25	301.15	0.12944	8827500	0.1	2.1084	0.06816	2.0402	2.43153e+08	2.43153e+07	2.18838e+08	12.1882	6.7771	1	10.2	0.9681	0.26865	0.075662	0.2886	0	1	9.9536	242024	1	0	0	0	1	0.06816	0	0	0	0.06816	1230	101.772	9.9536
Vergunka	in operation	Europe	Ukraine	Gas Field	IGU WOC 2 SG 2.1, (Basic Activity) 2004	73	311.65	0.1236	14124000	0.1	3.3877	0.10952	3.2781	3.9069e+08	3.9069e+07	3.51621e+08	13.0158	4.9632	1	10.2	1.4394	0.39945	0.1125	0.2886	0	1	9.2109	359861	1	0	0	0	1	0.10952	0	0	0	0.10952	1160	90.9989	9.2109
Wierzchowice	in operation	Europe	Poland	Gas Field	IGU WOC 2 SG 2.1, (Basic Activity) 2007/company data/ https://en.pgnig.pl/trade/ticketing-service/underground-gas-storage-facilities	34	338.15	0.165	20303250	0.1	4.8871	0.15799	4.7292	5.6362e+08	5.6362e+07	5.07258e+08	14.9067	3.3686	1	10.2	2.5165	0.69833	0.19668	0.2886	0	1	11.1623	629127	1	0	0	0	1	0.15799	0	0	0	0.15799	1390	107.035	11.1623
Wolfersberg	in operation	Europe	Germany	Gas Field	IGU WOC 2 SG 2.1, (Basic Activity) 2007	10	340.15	0.278	11299200	0.1	2.7201	0.087936	2.6321	3.13698e+08	3.13698e+07	2.82329e+08	14.4168	3.6344	1	10.2	2.2375	0.62089	0.17487	0.2886	0	1	17.8313	559364	1	0	0	0	1	0.087936	0	0	0	0.087936	2930	170.839	17.8313
Xanten	in operation	Europe	Germany	Salt Cavern	IGU WOC 2 SG 2.1, (Basic Activity) 2007	8	314.15	0.10646	6638280	0.1	1.597	0.051628	1.5454	1.84177e+08	1.84177e+07	1.65759e+08	11.5136	2.8606	1	10.2	0.58385	0.16202	0.045631	0.2886	0	1	7.9251	145962	0	1	0	0	1	0	0.051628	0	0	0	1017	76.3524	7.9251
Zsana	in operation	Europe	Hungary	Gas Field	IGU WOC 2 SG 2.1, (Basic Activity) 2007/company data	58	380.15	0.206	47315400	0.1	11.461	0.37052	11.0905	1.32177e+09	1.32177e+08	1.18959e+09	21.8584	2.0656	1	10.2	6.4761	1.7971	0.50614	0.2886	0	1	12.249	1.61903e+06	1	0	0	0	1	0.37052	0	0	0	0.37052	1800	111.204	12.249
Epe Uniper	in operation	Europe	Germany	Salt Cavern	Germany UGS statistics	39	305.15	0.13484	63946410	0.1	15.2852	0.49414	14.791	1.76279e+09	1.76279e+08	1.58651e+09	33.3297	0.9316	2	20.4	7.2002	1.9981	0.56273	0.2886	0	1	10.2114	1.80005e+06	0	1	0	0	1	0	0.49414	0	0	0	1280	103.747	10.2114
Jergum-astora	in operation	Europe	Germany	Salt Cavern	Germany UGS statistics	10	303.775	0.1289	30931560	0.1	7.3953	0.23908	7.1562	8.52873e+08	8.52873e+07	7.67585e+08	16.3761	0.96411	1	10.2	3.3535	0.93058	0.26209	0.2886	0	1	9.8299	838364	0	1	0	0	1	0	0.23908	0	0	0	1225	99.6911	9.8299
Jemgum-EWE	in operation	Europe	Germany	Salt Cavern	Germany UGS statistics	8	303.15	0.1262	11934780	0.1	2.8538	0.092258	2.7615	3.29119e+08	3.29119e+07	2.96207e+08	12.72	1.6191	1	10.2	1.271	0.3527	0.099335	0.2886	0	1	9.6546	317751	0	1	0	0	1	0	0.092258	0	0	0	1200	97.8117	9.6546
Catherine	in operation	Europe	Germany	Salt Cavern	Germany UGS statistics	8	288.15	0.061463	14088690	0.1	3.3998	0.10991	3.2899	3.92091e+08	3.92091e+07	3.52882e+08	11.8855	2.2494	1	10.2	0.79564	0.22079	0.062183	0.2886	0	1	5.073	198909	0	1	0	0	1	0	0.10991	0	0	0	600	47.6052	5.073
Etzel-EGL1 and 2	in operation	Europe	Germany	Salt Cavern	Germany UGS statistics	19	305.65	0.13699	42230760	0.1	10.0938	0.32632	9.7675	1.16409e+09	1.16409e+08	1.04768e+09	18.9486	0.84254	1	10.2	4.8187	1.3372	0.37661	0.2886	0	1	10.3487	1.20468e+06	0	1	0	0	1	0	0.32632	0	0	0	1300	105.195	10.3487
Etzel EKB	in operation	Europe	Germany	Salt Cavern	Germany UGS statistics	9	308.15	0.14778	31602450	0.1	7.5522	0.24415	7.3081	8.70975e+08	8.70975e+07	7.83878e+08	17.2317	0.91338	1	10.2	3.8408	1.0658	0.30018	0.2886	0	1	11.0244	960194	0	1	0	0	1	0	0.24415	0	0	0	1400	112.215	11.0244
Etzel ESE	in operation	Europe	Germany	Salt Cavern	Germany UGS statistics	19	306.9	0.14239	66241560	0.1	15.831	0.51179	15.3192	1.82574e+09	1.82574e+08	1.64317e+09	34.3932	0.90309	2	20.4	7.806	2.1662	0.61008	0.2886	0	1	10.6888	1.9515e+06	0	1	0	0	1	0	0.51179	0	0	0	1350	108.751	10.6888
Etzel FSG Crystal	in operation	Europe	Germany	Salt Cavern	Germany UGS statistics	4	308.15	0.14778	13770900	0.1	3.2909	0.10639	3.1845	3.79531e+08	3.79531e+07	3.41578e+08	13.4269	1.3654	1	10.2	1.6736	0.46443	0.1308	0.2886	0	1	11.0244	418408	0	1	0	0	1	0	0.10639	0	0	0	1400	112.215	11.0244
Epe RWE L-Gas	in operation	Europe	Germany	Salt Cavern	Germany UGS statistics	4	304.65	0.13268	13806210	0.1	3.3003	0.10669	3.1937	3.80619e+08	3.80619e+07	3.42558e+08	13.1811	1.4385	1	10.2	1.5336	0.42558	0.11986	0.2886	0	1	10.0733	383409	0	1	0	0	1	0	0.10669	0	0	0	1260	102.285	10.0733
Epe RWE H-Gas	in operation	Europe	Germany	Salt Cavern	Germany UGS statistics	10	306.65	0.14131	6002700	0.1	1.4346	0.046378	1.3882	1.65449e+08	1.65449e+07	1.48904e+08	11.7227	2.4717	1	10.2	0.7029	0.19506	0.054935	0.2886	0	1	10.6211	175725	0	1	0	0	1	0	0.046378	0	0	0	1340	108.047	10.6211
Epe RWE NL	in operation	Europe	Germany	Salt Cavern	Germany UGS statistics	6	305.65	0.13699	9922110	0.1	2.3715	0.076668	2.2949	2.73503e+08	2.73503e+07	2.46153e+08	12.4763	1.7485	1	10.2	1.1322	0.31417	0.088484	0.2886	0	1	10.3487	283040	0	1	0	0	1	0	0.076668	0	0	0	1300	105.195	10.3487
Epe ENECO	in operation	Europe	Germany	Salt Cavern	Germany UGS statistics	2	304.4	0.1316	3319140	0.1	0.79347	0.025651	0.76781	9.15081e+07	9.15081e+06	8.23573e+07	11.1315	4.2256	1	10.2	0.36618	0.10161	0.028619	0.2886	0	1	10.004	91544.5	0	1	0	0	1	0	0.025651	0	0	0	1250	101.548	10.004
Epe KGE	in operation	Europe	Germany	Salt Cavern	Germany UGS statistics	4	304.4	0.1316	6532350	0.1	1.5616	0.050484	1.5111	1.80096e+08	1.80096e+07	1.62086e+08	11.7538	2.4247	1	10.2	0.72067	0.19999	0.056324	0.2886	0	1	10.004	180167	0	1	0	0	1	0	0.050484	0	0	0	1250	101.548	10.004
Bremen Lesum	in operation	Europe	Germany	Salt Cavern	Germany UGS statistics	1	310.9	0.15965	5014020	0.1	1.1983	0.038739	1.1596	1.38196e+08	1.38196e+07	1.24376e+08	11.6286	2.629	1	10.2	0.64935	0.1802	0.05075	0.2886	0	1	11.7469	162338	0	1	0	0	1	0	0.038739	0	0	0	1510	119.516	11.7469
EnergyStock 1	in operation	Europe	Germany	Salt Cavern	hystock.nl/en/about-hystock		300.65	0.11541	10593000	0.1	2.5347	0.081943	2.4528	2.9232e+08	2.9232e+07	2.63088e+08	12.3242	1.8466	1	10.2	1.0455	0.29013	0.081712	0.2886	0	1	8.9415	261379	0	1	0	0	1	0	0.081943	0	0	0	1100	90.0782	8.9415
EnergyStock 2	in operation	Europe	Netherlands	Salt Cavern	hystock.nl/en/about-hystock		300.65	0.11541	1765500	0.1	0.42245	0.013657	0.40879	4.87201e+07	4.87201e+06	4.38481e+07	10.7945	8.2583	1	10.2	0.17425	0.048355	0.013619	0.2886	0	1	8.9415	43563.2	0	1	0	0	1	0	0.013657	0	0	0	1100	90.0782	8.9415
Kosakowa	in operation	Europe	Poland	Salt Cavern	https://en.pgnig.pl/trade/ticketing-service/underground-gas-storage-facilities		298.15	0.10462	10557690	0.1	2.5288	0.081752	2.4471	2.9164e+08	2.9164e+07	2.62476e+08	12.1699	1.9643	1	10.2	0.95762	0.26574	0.074843	0.2886	0	1	8.2089	239405	0	1	0	0	1	0	0.081752	0	0	0	1000	82.0209	8.2089
7Fields	in operation	Europe	Austria	Gas Field	rag-austria.at		298.15	0.10462	54730500	0.1	13.1092	0.4238	12.6854	1.51185e+09	1.51185e+08	1.36066e+09	19.2041	2.3178	1	10.2	4.9643	1.3776	0.38798	0.2886	0	1	8.2089	1.24106e+06	1	0	0	0	1	0.4238	0	0	0	0.4238	1000	82.0209	8.2089
Heidback 1	in operation	Europe	Austria	Gas Field	rag-austria.at		307.375	0.14444	44102190	0.1	10.5396	0.34073	10.1989	1.21551e+09	1.21551e+08	1.09396e+09	19.7219	2.2573	1	10.2	5.2592	1.4594	0.41103	0.2886	0	1	10.8168	1.31479e+06	1	0	0	0	1	0.34073	0	0	0	0.34073	1369	110.078	10.8168
Heidback 2	in operation	Europe	Austria	Gas Field	rag-austria.at		307.375	0.14444	58296810	0.1	13.9319	0.4504	13.4815	1.60673e+09	1.60673e+08	1.44605e+09	22.6937	2.009	1	10.2	6.9519	1.9291	0.54332	0.2886	0	1	10.8168	1.73797e+06	1	0	0	0	1	0.4504	0	0	0	0.4504	1369	110.078	10.8168
Grijpskerk	in operation	Europe	Netherlands	Gas Field	https://www.nlog.nl/sites/default/files/2019-08/juez_larre_et_al_2019_fb_st_july.pdf		285.65	0.050673	211860000	0.1	51.2621	1.6572	49.6048	5.9119e+09	5.9119e+08	5.32071e+09	28.0724	1.773	1	10.2	10.0155	2.7793	0.78276	0.2886	0	1	4.2353	2.50388e+06	1	0	0	0	1	1.6572	0	0	0	1.6572	500	38.8256	4.2353
Norg (Langelo)	in operation	Europe	Netherlands	Gas Field	https://www.nlog.nl/sites/default/files/2019-08/juez_larre_et_al_2019_fb_st_july.pdf		285.65	0.050673	88275000	0.1	21.3592	0.69051	20.6687	2.46329e+09	2.46329e+08	2.21696e+09	17.8152	2.5226	1	10.2	4.1731	1.158	0.32615	0.2886	0	1	4.2353	1.04329e+06	1	0	0	0	1	0.69051	0	0	0	0.69051	500	38.8256	4.2353
Bergermeer	in operation	Europe	Netherlands	Gas Field	https://www.nlog.nl/sites/default/files/2019-08/juez_larre_et_al_2019_fb_st_july.pdf		348.15	0.32042	162426000	0.1	39.2087	1.2676	37.9411	4.52182e+09	4.52182e+08	4.06964e+09	83.9863	1.5419	2	20.4	35.7248	9.9136	2.7921	0.8658	0	3	19.7513	8.93121e+06	1	0	0	0	1	1.2676	0	0	0	1.2676	3000	184.823	19.7513
Alkmaar 2	in operation	Europe	Netherlands	Gas Field	https://www.nlog.nl/sites/default/files/2019-08/juez_larre_et_al_2019_fb_st_july.pdf		285.65	0.050673	17655000	0.1	4.2718	0.1381	4.1337	4.92659e+08	4.92659e+07	4.43393e+08	11.9539	7.6629	1	10.2	0.83463	0.23161	0.06523	0.2886	0	1	4.2353	208657	1	0	0	0	1	0.1381	0	0	0	0.1381	500	38.8256	4.2353
Zuidwending	in operation	Europe	Netherlands	Salt Cavern	https://www.nlog.nl/sites/default/files/2019-08/juez_larre_et_al_2019_fb_st_july.pdf		285.65	0.050673	10593000	0.1	2.5631	0.082861	2.4802	2.95595e+08	2.95595e+07	2.66036e+08	11.3678	3.2416	1	10.2	0.50078	0.13897	0.039138	0.2886	0	1	4.2353	125194	0	1	0	0	1	0	0.082861	0	0	0	500	38.8256	4.2353
Loenhout 2	in operation	Europe	Belgium	Aquifer	https://www.fluxys.com/en/products-services/activities/storage#/	12	298.15	0.10462	27188700	0.1	6.5123	0.21053	6.3018	7.51046e+08	7.51046e+07	6.75941e+08	14.4483	3.3355	1	10.2	2.4661	0.68435	0.19274	0.2886	0	1	8.2089	616529	0	0	1	0	1	0	0	0.21053	0	0.21053	1000	82.0209	8.2089
Chiren	in operation	Europe	Bulgaria	Salt Cavern	Chiren UGS expansion (BG) - European Commission	24	318.15	0.19094	35310000	0.1	8.4476	0.2731	8.1745	9.74231e+08	9.74231e+07	8.76808e+08	19.7615	0.81815	1	10.2	5.2818	1.4657	0.4128	0.2886	0	1	13.5536	1.32044e+06	0	1	0	0	1	0	0.2731	0	0	0	1800	136.735	13.5536
Damborice	in operation	Europe	Czech Republic	Gas Field	https://kkcg.com/en/moravia-gas-storage-opens-a-new-gas-storage-facility		298.15	0.10462	15889500	0.1	3.8059	0.12304	3.6829	4.38923e+08	4.38923e+07	3.95031e+08	13.0189	4.9585	1	10.2	1.4412	0.39994	0.11264	0.2886	0	1	8.2089	360309	1	0	0	0	1	0.12304	0	0	0	0.12304	1000	82.0209	8.2089

## Sheet: H2-20%
Facility Name	Status	Continent	Country	Storage Type	Reference	Number of storage wells	Temp [K]	Pressure	WGV	H2 Fraction	WGE [TWh]	WGE H2 [TWh]	WGE CH4 [TWh]	WGV [m3]	WGV H2 [m3]	WGV CH4 [m3]	Capitol cost [billion $]	Levelized cost [$/kg H2]	No_of_compressors	Total compressor cost [mil $]	H2 cost [mil $]	Water and cooling cost [mil $]	Electricity cost [mil $]	Well capitol cost [mil $]	Number of wells new	Number of wells needed	Density of H2 [kg/m3]	Mass of H2 [kg]	Gas Field binary	Salt Cavern Binary	Aquifer Binary	Abondoned Mine binary	UGS Binary	Gas Field WGE H2 [TWh]	Salt Cavern WGE H2 [TWh]	Aquifer WGE H2 [TWh]	Abondoned Mine WGE H2 [TWh]	Porous media H2 [TWh]	Depth [m]	Density CH4	Density H2
Aldbrough	in operation	Europe	United Kingdom	Salt Cavern	published data		315.601	0.17994	3531000	0.2	0.76089	0.053196	0.70769	9.48854e+07	1.89771e+07	7.59083e+07	12.2123	1.9299	1	10.2	0.98181	0.27245	0.076733	0.2886	0	1	12.9342	245453	0	1	0	0	1	0	0.053196	0	0	0	1698.04	131.003	12.9342
Algyö (Maros-1)	in operation	Europe	Hungary	Gas Field	IGU WOC 2 SG 2.1, (Basic Activity) 2007	11	372.05	0.196	5296500	0.2	1.1682	0.081674	1.0865	1.45681e+08	2.91361e+07	1.16545e+08	12.9323	5.0904	1	10.2	1.3919	0.38626	0.10879	0.2886	0	1	11.9432	347979	1	0	0	0	1	0.081674	0	0	0	0.081674	1840	109.411	11.9432
Alkmaar	in operation	Europe	Netherlands	Gas Field	IGU WOC 2 SG 2.1, (Basic Activity) 2007	9	348.15	0.32042	17655000	0.2	3.8755	0.27095	3.6046	4.83289e+08	9.66579e+07	3.86631e+08	23.8956	1.9398	1	10.2	7.6365	2.1191	0.59683	0.2886	0	1	19.7513	1.90912e+06	1	0	0	0	1	0.27095	0	0	0	0.27095	3000	184.823	19.7513
Allmenhausen	in operation	Europe	Germany	Gas Field	IGU WOC 2 SG 2.1, (Basic Activity) 2007 / LBEG statistics	13	291.15	0.032	1412400	0.2	0.31536	0.022048	0.29331	3.93262e+07	7.86524e+06	3.1461e+07	10.6344	65.7982	1	10.2	0.083066	0.023051	0.006492	0.2886	0	1	2.6403	20766.5	1	0	0	0	1	0.022048	0	0	0	0.022048	340	22.8693	2.6403
Bad Lauchstädt Caverns	in operation	Europe	Germany	Salt Cavern	IGU WOC 2 SG 2.1, (Basic Activity) 2007 / LBEG statistics	18	293.65	0.085201	20197320	0.2	4.3893	0.30687	4.0825	5.47367e+08	1.09473e+08	4.37893e+08	15.7467	1.012	1	10.2	2.9949	0.83109	0.23407	0.2886	0	1	6.8394	748731	0	1	0	0	1	0	0.30687	0	0	0	820	66.8443	6.8394
Bad Lauchstädt Reservoir	in operation	Europe	Germany	Gas Field	IGU WOC 2 SG 2.1, (Basic Activity) 2007	14	299.15	0.105	15536400	0.2	3.3606	0.23495	3.1256	4.19074e+08	8.38148e+07	3.35259e+08	15.321	3.1859	1	10.2	2.7525	0.76381	0.21512	0.2886	0	1	8.2099	688114	1	0	0	0	1	0.23495	0	0	0	0.23495	725	81.8538	8.2099
Balaceanca	in operation	Europe	Romania	Gas Field	IGU WOC 2 SG 2.1, (Basic Activity) 2007	13	310.15	0.061463	1765500	0.2	0.3905	0.027302	0.3632	4.86973e+07	9.73947e+06	3.89579e+07	10.8109	30.4458	1	10.2	0.18361	0.050951	0.01435	0.2886	0	1	4.7129	45901.4	1	0	0	0	1	0.027302	0	0	0	0.027302	600	42.6298	4.7129
Berlin	in operation	Europe	Germany	Aquifer	IGU WOC 2 SG 2.1, (Basic Activity) 2007	16	313.15	0.071	13417800	0.2	2.9595	0.20691	2.7526	3.69066e+08	7.38133e+07	2.95253e+08	13.0362	4.5409	1	10.2	1.5866	0.44029	0.124	0.2886	0	1	5.3738	396656	0	0	1	0	1	0	0	0.20691	0	0.20691	695	49.2236	5.3738
Bernburg	in operation	Europe	Germany	Salt Cavern	IGU WOC 2 SG 2.1, (Basic Activity) 2007 / LBEG statistics	32	296.15	0.048515	35062830	0.2	7.7689	0.54315	7.2257	9.68809e+08	1.93762e+08	7.75048e+08	15.814	1.0063	1	10.2	3.0333	0.84174	0.23707	0.2886	0	1	3.9137	758328	0	1	0	0	1	0	0.54315	0	0	0	480	35.1226	3.9137
Beynes Profond	in operation	Europe	France	Aquifer	IGU WOC 2 SG 2.1, (Basic Activity) 2007	24	311.15	0.0785	11652300	0.2	2.561	0.17905	2.3819	3.19363e+08	6.38727e+07	2.55491e+08	12.9349	4.6809	1	10.2	1.5235	0.42278	0.11907	0.2886	0	1	5.9631	380881	0	0	1	0	1	0	0	0.17905	0	0.17905	740	55.4975	5.9631
Beynes Superieur	in operation	Europe	France	Aquifer	IGU WOC 2 SG 2.1, (Basic Activity) 2007	17	300.15	0.0382	7415100	0.2	1.6533	0.11559	1.5377	2.06169e+08	4.12338e+07	1.64935e+08	11.2966	11.818	1	10.2	0.50321	0.13964	0.039328	0.2886	0	1	3.051	125802	0	0	1	0	1	0	0	0.11559	0	0.11559	395	26.6028	3.051
Bierwang	in operation	Europe	Germany	Gas Field	IGU WOC 2 SG 2.1, (Basic Activity) 2007 / LBEG statistics	44	323.15	0.14	50316750	0.2	10.9399	0.76485	10.175	1.36424e+09	2.72848e+08	1.09139e+09	29.6514	1.7289	1	10.2	10.9149	3.0289	0.85305	0.2886	0	1	10.0009	2.72872e+06	1	0	0	0	1	0.76485	0	0	0	0.76485	1510	97.5567	10.0009
Bilciuresti	in operation	Europe	Romania	Gas Field	IGU WOC 2 SG 2.1, (Basic Activity) 2007/ https://energyindustryreview.com/interview/vasile-carstea-gm-of-depogaz-reveals-how-romania-can-contribute-to-the-creation-of-a-regional-energy-hub/	55	325.15	0.21576	46256100	0.2	10.0113	0.69993	9.3114	1.24845e+09	2.4969e+08	9.9876e+08	36.7938	1.6094	1	10.2	14.8187	4.1122	1.1582	0.5772	0	2	14.8372	3.70469e+06	1	0	0	0	1	0.69993	0	0	0	0.69993	2030	147.554	14.8372
Bogorodchany	in operation	Europe	Ukraine	Gas Field	IGU WOC 2 SG 2.1, (Basic Activity) 2004	156	311.15	0.1016	81213000	0.2	17.7076	1.238	16.4696	2.20821e+09	4.41641e+08	1.76657e+09	34.5045	1.6453	1	10.2	13.5148	3.7504	1.0562	0.5772	0	2	7.6503	3.3787e+06	1	0	0	0	1	1.238	0	0	0	1.238	1050	73.7218	7.6503
Breitbrunn/Eggstätt - B + C + D -Sand	in operation	Europe	Germany	Gas Field	IGU WOC 2 SG 2.1, (Basic Activity) 2007	11	320.15	0.199	38134800	0.2	8.2328	0.57558	7.6572	1.02666e+09	2.05331e+08	8.21325e+08	30.6635	1.7042	1	10.2	11.4914	3.1889	0.89811	0.2886	0	1	13.9913	2.87285e+06	1	0	0	0	1	0.57558	0	0	0	0.57558	1917	140.625	13.9913
Bremen Lesum SWB	in operation	Europe	Germany	Salt Cavern	LBEG / published data	2	299.4	0.11002	2401080	0.2	0.51854	0.036253	0.48229	6.46639e+07	1.29328e+07	5.17311e+07	11.2676	3.5857	1	10.2	0.44373	0.12314	0.03468	0.2886	0	1	8.5777	110934	0	1	0	0	1	0	0.036253	0	0	0	1050	86.0878	8.5777
Bremen-Lesum EMGSG	in operation	Europe	Germany	Salt Cavern	IGU WOC 2 SG 2.1, (Basic Activity) 2007	2	323.15	0.13591	6249870	0.2	1.3598	0.095068	1.2647	1.69572e+08	3.39144e+07	1.35657e+08	12.8048	1.5805	1	10.2	1.3193	0.3661	0.10311	0.2886	0	1	9.7251	329820	0	1	0	0	1	0	0.095068	0	0	0	1290	94.5829	9.7251
Brezeznica	in operation	Europe	Poland	Gas Field	IGU WOC 2 SG 2.1, (Basic Activity) 2007/company data/ https://en.pgnig.pl/trade/ticketing-service/underground-gas-storage-facilities	5	299.15	0.0421	2295150	0.2	0.51061	0.035699	0.47492	6.36755e+07	1.27351e+07	5.09404e+07	10.7899	32.4825	1	10.2	0.17164	0.047629	0.013414	0.2886	0	1	3.3694	42909.2	1	0	0	0	1	0.035699	0	0	0	0.035699	380	29.6773	3.3694
Brugherio	in operation	Europe	Italy	Gas Field	IGU WOC 2 SG 2.1, (Basic Activity) 2004	8	293.65	0.1155	24505140	0.2	5.2606	0.36778	4.8928	6.5601e+08	1.31202e+08	5.24808e+08	18.9277	2.3532	1	10.2	4.8068	1.3339	0.37567	0.2886	0	1	9.1591	1.2017e+06	1	0	0	0	1	0.36778	0	0	0	0.36778	820	94.2322	9.1591
Buchholz	in operation	Europe	Germany	Aquifer	IGU WOC 2 SG 2.1, (Basic Activity) 2007	8	286.825	0.0605	6179250	0.2	1.3555	0.094767	1.2607	1.69035e+08	3.38069e+07	1.35228e+08	11.5782	9.0633	1	10.2	0.67863	0.18832	0.053038	0.2886	0	1	5.0184	169657	0	0	1	0	1	0	0	0.094767	0	0.094767	547	47.1027	5.0184
Burggraf-Bernsdorf	in operation	Europe	Germany	Abandoned mine	IGU WOC 2 SG 2.1, (Basic Activity) 2007	1	287.55	0.058873	120054	0.2	0.026368	0.0018435	0.024525	3.28824e+06	657649	2.63059e+06	10.5111	419.503	1	10.2	0.012821	0.003558	0.0010021	0.2886	0	1	4.874	3205.37	0	0	0	1	1	0	0	0	0.0018435	0.0018435	576	45.4937	4.874
BVU Bilche-Volitskoye-Ugersko	in operation	Europe	Ukraine	Gas Field	IGU WOC 2 SG 2.1, (Basic Activity) 2004	941	311.15	0.1018	602035500	0.2	131.259	9.1768	122.082	1.63685e+10	3.2737e+09	1.30948e+10	229.81	1.5106	5	51	100.369	27.8524	7.8443	2.5974	0	9	7.6648	2.50922e+07	1	0	0	0	1	9.1768	0	0	0	9.1768	893	73.881	7.6648
Carrico	in operation	Europe	Portugal	Salt Cavern	published data, Gas Storage Europe - GSE 6/2008	3	284.448	0.045485	5296500	0.2	1.1712	0.081885	1.0893	1.46056e+08	2.92112e+07	1.16845e+08	11.2732	3.5644	1	10.2	0.44688	0.12401	0.034926	0.2886	0	1	3.8246	111721	0	1	0	0	1	0	0.081885	0	0	0	451.914	34.6333	3.8246
Cellino	in operation	Europe	Italy	Gas Field	https://www.edisonstoccaggio.it/en/activities-and-facilities/our-plants/cellino-site/#:~:text=The%20Cellino%20field%20has%20a,average%20depth%20of%20850%20metres.	4	294.4	0.088438	2824800	0.2	0.61326	0.042876	0.57039	7.64763e+07	1.52953e+07	6.1181e+07	11.2483	13.6316	1	10.2	0.43269	0.12007	0.033817	0.2886	0	1	7.0723	108173	1	0	0	0	1	0.042876	0	0	0	0.042876	850	69.4229	7.0723
Cere-La-Ronde	in operation	Europe	France	Aquifer	IGU WOC 2 SG 2.1, (Basic Activity) 2007	13	317.15	0.095	19420500	0.2	4.255	0.29748	3.9575	5.30614e+08	1.06123e+08	4.24491e+08	15.2849	2.9562	1	10.2	2.9871	0.82892	0.23346	0.2886	0	1	7.0369	746779	0	0	1	0	1	0	0	0.29748	0	0.29748	910	66.3975	7.0369
Cerville-Velaine	in operation	Europe	France	Aquifer	IGU WOC 2 SG 2.1, (Basic Activity) 2007	38	303.15	0.0435	22951500	0.2	5.1075	0.35708	4.7504	6.36924e+08	1.27385e+08	5.09539e+08	13.2979	4.2259	1	10.2	1.7496	0.48553	0.13674	0.2886	0	1	3.4338	437412	0	0	1	0	1	0	0	0.35708	0	0.35708	470	30.2074	3.4338
Chemery	in operation	Europe	France	Aquifer	IGU WOC 2 SG 2.1, (Basic Activity) 2007	67	327.15	0.116	133471800	0.2	29.2097	2.0422	27.1676	3.64256e+09	7.28512e+08	2.91405e+09	59.9388	1.6123	2	20.4	24.0855	6.6837	1.8824	0.8658	0	3	8.2653	6.02138e+06	0	0	1	0	1	0	0	2.0422	0	2.0422	1086	78.3827	8.2653
Chervonopartyzany	in operation	Europe	Ukraine	Aquifer	IGU WOC 2 SG 2.1, (Basic Activity) 2004	67	293.15	0.0383	52965000	0.2	11.79	0.82428	10.9657	1.47025e+09	2.9405e+08	1.1762e+09	16.4038	2.6166	1	10.2	3.684	1.0223	0.28792	0.2886	0	1	3.1321	920988	0	0	1	0	1	0	0	0.82428	0	0.82428	395	27.5163	3.1321
Collalto-Conegliano	in operation	Europe	Italy	Gas Field	Priolo et al., 2015	15	310.65	0.15857	9180600	0.2	1.9761	0.13816	1.8379	2.46427e+08	4.92853e+07	1.97141e+08	14.5319	3.5661	1	10.2	2.303	0.63909	0.17999	0.2886	0	1	11.6821	575758	1	0	0	0	1	0.13816	0	0	0	0.13816	1500	118.871	11.6821
Cortemaggiore	in operation	Europe	Italy	Gas Field	IGU WOC 2 SG 2.1, (Basic Activity) 2004	36	308.15	0.1754	36369300	0.2	7.802	0.54547	7.2565	9.72938e+08	1.94588e+08	7.7835e+08	28.1557	1.7705	1	10.2	10.063	2.7925	0.78647	0.2886	0	1	12.9286	2.51574e+06	1	0	0	0	1	0.54547	0	0	0	0.54547	1400	133.394	12.9286
Dashava	in operation	Europe	Ukraine	Gas Field	IGU WOC 2 SG 2.1, (Basic Activity) 2004	99	298.15	0.0642	75916500	0.2	16.7007	1.1676	15.5331	2.08264e+09	4.16527e+08	1.66611e+09	25.4532	1.8667	1	10.2	8.5237	2.3653	0.66617	0.2886	0	1	5.1159	2.13092e+06	1	0	0	0	1	1.1676	0	0	0	1.1676	604	47.4167	5.1159
Degirmenköy	in operation	Europe	Turkey	Gas Field	IGU WOC 2 SG 2.1, (Basic Activity) 2007/company data	9	300.149	0.14	10593000	0.2	2.2703	0.15872	2.1115	2.83109e+08	5.66217e+07	2.26487e+08	14.7642	3.4397	1	10.2	2.4353	0.6758	0.19033	0.2886	0	1	10.7525	608827	1	0	0	0	1	0.15872	0	0	0	0.15872	1079.96	111.377	10.7525
Dolni Bojanovice	in operation	Europe	Czech Republic	Gas Field	IGU WOC 2 SG 2.1, (Basic Activity) 2007		308.9	0.188	20338560	0.2	4.3621	0.30497	4.0572	5.43973e+08	1.08795e+08	4.35178e+08	20.9921	2.1339	1	10.2	5.9827	1.6602	0.46758	0.2886	0	1	13.7477	1.49567e+06	1	0	0	0	1	0.30497	0	0	0	0.30497	1430	141.97	13.7477
Dolní Dunajovice	in operation	Europe	Czech Republic	Gas Field	IGU WOC 2 SG 2.1, (Basic Activity) 2007	47	315.15	0.126	31779000	0.2	6.8986	0.48231	6.4163	8.60282e+08	1.72056e+08	6.88225e+08	21.699	2.0774	1	10.2	6.3853	1.7719	0.49904	0.2886	0	1	9.2779	1.59632e+06	1	0	0	0	1	0.48231	0	0	0	0.48231	1260	91.1084	9.2779
Dötlingen	in operation	Europe	Germany	Gas Field	IGU WOC 2 SG 2.1, (Basic Activity) 2007/company data	15	386.15	0.39	56496000	0.2	12.5718	0.87894	11.6929	1.56775e+09	3.1355e+08	1.2542e+09	68.1095	1.6451	2	20.4	26.6816	7.4041	2.0853	0.8658	0	3	21.2738	6.6704e+06	1	0	0	0	1	0.87894	0	0	0	0.87894	2650	187.182	21.2738
Empelde	in operation	Europe	Germany	Salt Cavern	IGU WOC 2 SG 2.1, (Basic Activity) 2007 / LBEG statistics	3	305.65	0.13699	13276560	0.2	2.8584	0.19984	2.6586	3.56458e+08	7.12917e+07	2.85167e+08	15.6697	1.0186	1	10.2	2.9511	0.81893	0.23064	0.2886	0	1	10.3487	737776	0	1	0	0	1	0	0.19984	0	0	0	1300	105.195	10.3487
Epe E.ON	in operation	Europe	Germany	Salt Cavern	IGU WOC 2 SG 2.1, (Basic Activity) 2007 / LBEG statistics	34	313.15	0.11757	61580640	0.2	13.3803	0.93546	12.4448	1.66857e+09	3.33713e+08	1.33485e+09	51.3746	0.90269	3	30.6	11.6686	3.238	0.91196	0.2886	0	1	8.7415	2.91715e+06	0	1	0	0	1	0	0.93546	0	0	0	1120	85.5054	8.7415
Epe TG/RWE	in operation	Europe	Germany	Salt Cavern	IGU WOC 2 SG 2.1, (Basic Activity) 2007	10	331.15	0.12048	16948800	0.2	3.712	0.25952	3.4525	4.62899e+08	9.25798e+07	3.70319e+08	15.994	0.99186	1	10.2	3.1358	0.87018	0.24508	0.2886	0	1	8.4678	783947	0	1	0	0	1	0	0.25952	0	0	0	1147	80.0368	8.4678
Eschenfelden	in operation	Europe	Germany	Aquifer	IGU WOC 2 SG 2.1, (Basic Activity) 2007	12	301.15	0.043	5932080	0.2	1.3198	0.092271	1.2275	1.64582e+08	3.29164e+07	1.31666e+08	11.2111	13.0792	1	10.2	0.44996	0.12486	0.035167	0.2886	0	1	3.4175	112491	0	0	1	0	1	0	0	0.092271	0	0.092271	500	30.0963	3.4175
Etrez	in operation	Europe	France	Salt Cavern	IGU WOC 2 SG 2.1, (Basic Activity) 2007	16	293.15	0.13699	19420500	0.2	4.1415	0.28955	3.852	5.16462e+08	1.03292e+08	4.13169e+08	18.3101	0.86526	1	10.2	4.455	1.2363	0.34818	0.2886	0	1	10.7826	1.11376e+06	0	1	0	0	1	0	0.28955	0	0	0	1300	113.957	10.7826
Etzel E.ON 2	in operation	Europe	Germany	Salt Cavern	LBEG statistics	9	329.15	0.093725	19773600	0.2	4.3543	0.30442	4.0498	5.42991e+08	1.08598e+08	4.34393e+08	15.5941	1.0253	1	10.2	2.908	0.80698	0.22728	0.2886	0	1	6.6945	727011	0	1	0	0	1	0	0.30442	0	0	0	899	61.7753	6.6945
Fiume Treste	in operation	Europe	Italy	Gas Field	published data	54	303.15	0.1262	35310000	0.2	7.6084	0.53193	7.0765	9.48794e+08	1.89759e+08	7.59035e+08	23.3544	1.9694	1	10.2	7.3282	2.0336	0.57273	0.2886	0	1	9.6546	1.83204e+06	1	0	0	0	1	0.53193	0	0	0	0.53193	1200	97.8117	9.6546
Frankenthal	in operation	Europe	Germany	Aquifer	IGU WOC 2 SG 2.1, (Basic Activity) 2007	13	289.9	0.0665	2118600	0.2	0.46384	0.032429	0.43142	5.78432e+07	1.15686e+07	4.62745e+07	10.8932	22.4425	1	10.2	0.25199	0.069928	0.019694	0.2886	0	1	5.4456	62997.8	0	0	1	0	1	0	0	0.032429	0	0.032429	670	51.5458	5.4456
Fronhofen	in operation	Europe	Germany	Oil Field	IGU WOC 2 SG 2.1, (Basic Activity) 2007 / LBEG statistics	4	367.15	0.155	1271160	0.2	0.28063	0.01962	0.26101	3.49958e+07	6.99915e+06	2.79966e+07	10.9662	20.9503	1	10.2	0.27205	0.075493	0.021262	0.2886	0	1	9.7171	68011.8	1	0	0	0	1	0.01962	0	0	0	0.01962	1760	88.6484	9.7171
Gaviota	in operation	Europe	Spain	Gas Field	IGU WOC 2 SG 2.1, (Basic Activity) 2007	5	353.15	0.274	47527260	0.2	10.4228	0.7287	9.6941	1.29976e+09	2.59953e+08	1.03981e+09	41.812	1.5493	1	10.2	17.6771	4.9054	1.3815	0.5772	0	2	17.0003	4.41926e+06	1	0	0	0	1	0.7287	0	0	0	0.7287	2500	159.755	17.0003
Germigny-Sous-Coulombs	in operation	Europe	France	Aquifer	IGU WOC 2 SG 2.1, (Basic Activity) 2007	25	308.15	0.083	27541800	0.2	6.0354	0.42196	5.6135	7.52637e+08	1.50527e+08	6.0211e+08	16.6329	2.5623	1	10.2	3.8267	1.0619	0.29907	0.2886	0	1	6.3554	956669	0	0	1	0	1	0	0	0.42196	0	0.42196	850	59.9221	6.3554
Ghercesti	planned	Europe	Romania	Gas Field			298.15	0.10462	5296500	0.2	1.1451	0.080055	1.065	1.42793e+08	2.85585e+07	1.14234e+08	12.1349	6.9564	1	10.2	0.93774	0.26022	0.073289	0.2886	0	1	8.2089	234435	1	0	0	0	1	0.080055	0	0	0	0.080055	1000	82.0209	8.2089
Glebovka	in operation	Europe	Ukraine	Gas Field	IGU WOC 2 SG 2.1, (Basic Activity) 2004		337.15	0.109	26482500	0.2	5.8271	0.40739	5.4197	7.26655e+08	1.45331e+08	5.81324e+08	18.2036	2.4579	1	10.2	4.3944	1.2194	0.34344	0.2886	0	1	7.5593	1.0986e+06	1	0	0	0	1	0.40739	0	0	0	0.40739	950	69.9974	7.5593
Gournay-Sur-Aronde	in operation	Europe	France	Aquifer	IGU WOC 2 SG 2.1, (Basic Activity) 2007	60	308.15	0.078	44843700	0.2	9.8458	0.68836	9.1575	1.22781e+09	2.45562e+08	9.82248e+08	19.9259	2.0733	1	10.2	5.8775	1.631	0.45936	0.2886	0	1	5.9838	1.46938e+06	0	0	1	0	1	0	0	0.68836	0	0.68836	720	55.9417	5.9838
Grijpskerk 2	in operation	Europe	Netherlands	Gas Field	IGU WOC 2 SG 2.1, (Basic Activity) 2007	9	390.15	0.393	52965000	0.2	11.7969	0.82476	10.9721	1.47111e+09	2.94223e+08	1.17689e+09	65.1024	1.673	2	20.4	24.9688	6.9288	1.9514	0.8658	0	3	21.2159	6.2422e+06	1	0	0	0	1	0.82476	0	0	0	0.82476	3200	185.883	21.2159
Hähnlein	in operation	Europe	Germany	Aquifer	IGU WOC 2 SG 2.1, (Basic Activity) 2007	18	301.15	0.0515	2824800	0.2	0.62588	0.043758	0.58213	7.80501e+07	1.561e+07	6.24401e+07	10.8978	22.2053	1	10.2	0.25483	0.070716	0.019916	0.2886	0	1	4.0812	63708	0	0	1	0	1	0	0	0.043758	0	0.043758	500	36.6281	4.0812
Haidach	in operation	Europe	Austria	Gas Field	IGU WOC 2 SG 2.1, (Basic Activity) 2007	9	327.15	0.1579	42372000	0.2	9.2083	0.64379	8.5645	1.14831e+09	2.29662e+08	9.18646e+08	28.3318	1.7652	1	10.2	10.1633	2.8203	0.79431	0.2886	0	1	11.0633	2.54082e+06	1	0	0	0	1	0.64379	0	0	0	0.64379	1600	108.132	11.0633
Haidach 5	in operation	Europe	Austria	Gas Field	IGU WOC 2 SG 2.1, (Basic Activity) 2007	1	319.15	0.1457	476685	0.2	0.10332	0.0072238	0.0961	1.28849e+07	2.57697e+06	1.03079e+07	10.6788	50.7332	1	10.2	0.10835	0.030067	0.008468	0.2886	0	1	10.5112	27087.2	1	0	0	0	1	0.0072238	0	0	0	0.0072238	1369	103.878	10.5112
Hajdúszoboszló	in operation	Europe	Hungary	Gas Field	IGU WOC 2 SG 2.1, (Basic Activity) 2007	135	345.85	0.0972	50846400	0.2	11.2469	0.78631	10.4606	1.40253e+09	2.80505e+08	1.12202e+09	23.4938	1.9615	1	10.2	7.4076	2.0556	0.57894	0.2886	0	1	6.602	1.85191e+06	1	0	0	0	1	0.78631	0	0	0	0.78631	830	59.7091	6.602
Harsefeld	in operation	Europe	Germany	Salt Cavern	IGU WOC 2 SG 2.1, (Basic Activity) 2007	2	313.15	0.12189	4554990	0.2	0.98865	0.06912	0.91953	1.23288e+08	2.46576e+07	9.86302e+07	12.0551	2.0669	1	10.2	0.89227	0.24761	0.069735	0.2886	0	1	9.0466	223068	0	1	0	0	1	0	0.06912	0	0	0	1160	88.8961	9.0466
Hatfield Moor	in operation	Europe	United Kingdom	Gas Field	IGU WOC 2 SG 2.1, (Basic Activity) 2007		284.15	0.044199	4237200	0.2	0.93763	0.065553	0.87208	1.16926e+08	2.33851e+07	9.35405e+07	11.0999	16.6407	1	10.2	0.34816	0.096615	0.027211	0.2886	0	1	3.722	87040.4	1	0	0	0	1	0.065553	0	0	0	0.065553	440	33.5991	3.722
Hornsea (Atwick)	in operation	Europe	United Kingdom	Salt Cavern	IGU WOC 2 SG 2.1, (Basic Activity) 2007	9	318.15	0.19094	11193270	0.2	2.4143	0.16879	2.2455	3.01073e+08	6.02146e+07	2.40859e+08	16.22	0.975	1	10.2	3.2645	0.9059	0.25514	0.2886	0	1	13.5536	816127	0	1	0	0	1	0	0.16879	0	0	0	1800	136.735	13.5536
Huntorf	in operation	Europe	Germany	Salt Cavern	IGU WOC 2 SG 2.1, (Basic Activity) 2007 / LBEG statistics	6	289.4	0.066858	10875480	0.2	2.38	0.1664	2.2136	2.96799e+08	5.93597e+07	2.37439e+08	12.7745	1.594	1	10.2	1.302	0.36131	0.10176	0.2886	0	1	5.4836	325507	0	1	0	0	1	0	0.1664	0	0	0	650	52.0051	5.4836
Husow XII	in operation	Europe	Poland	Gas Field	IGU WOC 2 SG 2.1, (Basic Activity) 2007/company data/ https://en.pgnig.pl/trade/ticketing-service/underground-gas-storage-facilities	27	315.15	0.122	14124000	0.2	3.0689	0.21456	2.8543	3.82699e+08	7.65398e+07	3.06159e+08	15.3251	3.1843	1	10.2	2.7548	0.76446	0.2153	0.2886	0	1	8.9979	688698	1	0	0	0	1	0.21456	0	0	0	0.21456	1277	88.0137	8.9979
Inchukalns	in operation	Europe	Latvia	Aquifer	IGU WOC 2 SG 2.1, (Basic Activity) 2007	180	296.15	0.07	81213000	0.2	17.8006	1.2445	16.5561	2.2198e+09	4.43961e+08	1.77584e+09	26.4675	1.6998	1	10.2	9.9516	2.7616	0.77777	0.2886	0	1	5.6039	2.48791e+06	0	0	1	0	1	0	0	1.2445	0	1.2445	774	52.7852	5.6039
Inzenham-West - Horizon 17 + 23	in operation	Europe	Germany	Gas Field	IGU WOC 2 SG 2.1, (Basic Activity) 2007	24	294.15	0.072253	17655000	0.2	3.8618	0.26999	3.5918	4.8158e+08	9.6316e+07	3.85264e+08	14.4243	3.6298	1	10.2	2.2417	0.62208	0.1752	0.2886	0	1	5.8187	560437	1	0	0	0	1	0.26999	0	0	0	0.26999	700	55.3011	5.8187
Izaute	in operation	Europe	France	Aquifer	Gas Storage Europe - GSE 4/2009	16	285.9	0.05	47668500	0.2	10.5176	0.73532	9.7823	1.31158e+09	2.62316e+08	1.04926e+09	17.5248	2.3847	1	10.2	4.3821	1.216	0.34249	0.2886	0	1	4.1764	1.09553e+06	0	0	1	0	1	0	0	0.73532	0	0.73532	510	38.2002	4.1764
Kalle	in operation	Europe	Germany	Aquifer	IGU WOC 2 SG 2.1, (Basic Activity) 2007	9	358.15	0.23	7591650	0.2	1.6661	0.11648	1.5496	2.07768e+08	4.15537e+07	1.66215e+08	14.3158	3.4108	1	10.2	2.3836	0.66144	0.18629	0.2886	0	1	14.3403	595894	0	0	1	0	1	0	0	0.11648	0	0.11648	2100	134.321	14.3403
Kardoskut (Pusztaszölös)	in operation	Europe	Hungary	Gas Field	IGU WOC 2 SG 2.1, (Basic Activity) 2007	11	354.15	0.10354	2824800	0.2	0.62549	0.04373	0.58176	7.80007e+07	1.56001e+07	6.24006e+07	11.2395	13.7761	1	10.2	0.4277	0.11869	0.033427	0.2886	0	1	6.8542	106926	1	0	0	0	1	0.04373	0	0	0	0.04373	990	61.6918	6.8542
Kegychivka	in operation	Europe	Ukraine	Gas Field	IGU WOC 2 SG 2.1, (Basic Activity) 2004	52	330.15	0.1896	24717000	0.2	5.3662	0.37517	4.991	6.69179e+08	1.33836e+08	5.35343e+08	22.7015	2.0085	1	10.2	6.9563	1.9304	0.54367	0.2886	0	1	12.9942	1.73908e+06	1	0	0	0	1	0.37517	0	0	0	0.37517	1920	127.544	12.9942
Kiel-Rönne	in operation	Europe	Germany	Salt Cavern	IGU WOC 2 SG 2.1, (Basic Activity) 2007 / LBEG statistics	2	335.15	0.1316	2118600	0.2	0.46384	0.032428	0.43141	5.7842e+07	1.15684e+07	4.62736e+07	11.228	3.7479	1	10.2	0.42113	0.11686	0.032913	0.2886	0	1	9.1008	105281	0	1	0	0	1	0	0.032428	0	0	0	1250	86.1523	9.1008
Kirchheilingen	in operation	Europe	Germany	Gas Field	IGU WOC 2 SG 2.1, (Basic Activity) 2007	7	295.35	0.1206	6708900	0.2	1.4397	0.10066	1.3391	1.79538e+08	3.59076e+07	1.4363e+08	12.8813	5.1725	1	10.2	1.3629	0.3782	0.10652	0.2886	0	1	9.4888	340720	1	0	0	0	1	0.10066	0	0	0	0.10066	888	97.7609	9.4888
Kraak	in operation	Europe	Germany	Salt Cavern	IGU WOC 2 SG 2.1, (Basic Activity) 2007 / LBEG statistics	4	315.15	0.086388	6708900	0.2	1.4727	0.10296	1.3698	1.83657e+08	3.67313e+07	1.46925e+08	12.1551	1.9768	1	10.2	0.94919	0.2634	0.074184	0.2886	0	1	6.4604	237298	0	1	0	0	1	0	0.10296	0	0	0	831	60.443	6.4604
Krasnopopivka	in operation	Europe	Ukraine	Gas Field	IGU WOC 2 SG 2.1, (Basic Activity) 2004	40	299.15	0.0512	14830200	0.2	3.2844	0.22963	3.0548	4.09579e+08	8.19159e+07	3.27663e+08	12.8386	5.2441	1	10.2	1.3385	0.37144	0.10461	0.2886	0	1	4.085	334630	1	0	0	0	1	0.22963	0	0	0	0.22963	410	36.7372	4.085
Krummhörn	in operation	Europe	Germany	Salt Cavern	IGU WOC 2 SG 2.1, (Basic Activity) 2007	3	343.15	0.15695	1800810	0.2	0.39423	0.027562	0.36667	4.91618e+07	9.83236e+06	3.93294e+07	11.2137	3.8105	1	10.2	0.41301	0.11461	0.032279	0.2886	0	1	10.5012	103252	0	1	0	0	1	0	0.027562	0	0	0	1485	99.4442	10.5012
Kuzey Marmara	in operation	Europe	Turkey	Gas Field	IGU WOC 2 SG 2.1, (Basic Activity) 2007/company data	11	301.894	0.148	45903000	0.2	9.8357	0.68765	9.148	1.22654e+09	2.45309e+08	9.81236e+08	29.8924	1.7228	1	10.2	11.0522	3.067	0.86378	0.2886	0	1	11.2636	2.76305e+06	1	0	0	0	1	0.68765	0	0	0	0.68765	1149.74	116.771	11.2636
Láb 1 - 3	in operation	Europe	Slovakia	Gas Field	IGU WOC 2 SG 2.1, (Basic Activity) 2007	138	318.15	0.0392	56884410	0.2	12.7205	0.88933	11.8311	1.58629e+09	3.17258e+08	1.26903e+09	17.0667	2.6689	1	10.2	3.7468	1.0397	0.29283	0.2886	0	1	2.9525	936699	1	0	0	0	1	0.88933	0	0	0	0.88933	343	25.3901	2.9525
Láb 4. Stavba PZZP	in operation	Europe	Slovakia	Gas Field	published company data	82	317.15	0.1082	21892200	0.2	4.7783	0.33407	4.4442	5.95873e+08	1.19175e+08	4.76699e+08	17.1621	2.6484	1	10.2	3.8012	1.0548	0.29708	0.2886	0	1	7.974	950293	1	0	0	0	1	0.33407	0	0	0	0.33407	1050	76.4969	7.974
Lehrte	in operation	Europe	Germany	Oil Field	IGU WOC 2 SG 2.1, (Basic Activity) 2007	3	316.15	0.105	2754180	0.2	0.60139	0.042045	0.55934	7.49952e+07	1.4999e+07	5.99962e+07	11.3073	12.7384	1	10.2	0.46629	0.1294	0.036443	0.2886	0	1	7.7721	116573	1	0	0	0	1	0.042045	0	0	0	0.042045	1060	74.429	7.7721
Ll. Torup	in operation	Europe	Denmark	Salt Cavern	IGU WOC 2 SG 2.1, (Basic Activity) 2004	7	296.725	0.098473	14830200	0.2	3.2107	0.22447	2.9862	4.00385e+08	8.0077e+07	3.20308e+08	14.865	1.1021	1	10.2	2.4928	0.69174	0.19482	0.2886	0	1	7.7824	623193	0	1	0	0	1	0	0.22447	0	0	0	943	77.2987	7.7824
Lobodice	in operation	Europe	Czech Republic	Aquifer	IGU WOC 2 SG 2.1, (Basic Activity) 2007	20	297.15	0.047	6249870	0.2	1.3863	0.096919	1.2894	1.72873e+08	3.45746e+07	1.38298e+08	11.3281	11.4175	1	10.2	0.52286	0.14509	0.040864	0.2886	0	1	3.7807	130715	0	0	1	0	1	0	0	0.096919	0	0.096919	440	33.7633	3.7807
Loenhout	in operation	Europe	Belgium	Aquifer	IGU WOC 2 SG 2.1, (Basic Activity) 2004	11	333.15	0.109	21186000	0.2	4.6548	0.32544	4.3294	5.80476e+08	1.16095e+08	4.64381e+08	16.1919	2.6707	1	10.2	3.552	0.98569	0.27761	0.2886	0	1	7.6489	888006	0	0	1	0	1	0	0	0.32544	0	0.32544	1100	71.2876	7.6489
Lussagnet	in operation	Europe	France	Aquifer	IGU WOC 2 SG 2.1, (Basic Activity) 2004	44	286.775	0.05	38134800	0.2	8.4167	0.58844	7.8283	1.0496e+09	2.0992e+08	8.39678e+08	16.1021	2.6948	1	10.2	3.4961	0.97016	0.27324	0.2886	0	1	4.1636	874021	0	0	1	0	1	0	0	0.58844	0	0.58844	545	38.0289	4.1636
Manosque	in operation	Europe	France	Salt Cavern	Gas Storage Europe - GSE 4/2009	7	318.15	0.10462	9357150	0.2	2.0453	0.14299	1.9023	2.55057e+08	5.10115e+07	2.04046e+08	13.2459	1.418	1	10.2	1.5706	0.43583	0.12275	0.2886	0	1	7.6971	392638	0	1	0	0	1	0	0.14299	0	0	0	1000	73.3779	7.6971
Minerbio	in operation	Europe	Italy	Gas Field	IGU WOC 2 SG 2.1, (Basic Activity) 2004	51	302.65	0.1494	116381760	0.2	24.9453	1.744	23.2013	3.11077e+09	6.22154e+08	2.48862e+09	70.7918	1.623	2	20.4	28.2094	7.8281	2.2047	0.8658	0	3	11.3354	7.05236e+06	1	0	0	0	1	1.744	0	0	0	1.744	1180	117.361	11.3354
Mogilno	in operation	Europe	Poland	Salt Cavern	IGU WOC 2 SG 2.1, (Basic Activity) 2007/company data/ https://en.pgnig.pl/trade/ticketing-service/underground-gas-storage-facilities	10	288.15	0.061463	13417800	0.2	2.9435	0.20579	2.7377	3.67064e+08	7.34129e+07	2.93652e+08	13.104	1.4643	1	10.2	1.4897	0.41339	0.11643	0.2886	0	1	5.073	372426	0	1	0	0	1	0	0.20579	0	0	0	600	47.6052	5.073
Nades Prod Seleus	in operation	Europe	Romania	Gas Field	IGU WOC 2 SG 2.1, (Basic Activity) 2007		298.15	0.10462	1765500	0.2	0.38169	0.026685	0.355	4.75975e+07	9.51951e+06	3.8078e+07	11.0374	18.3941	1	10.2	0.31258	0.086741	0.02443	0.2886	0	1	8.2089	78145.1	1	0	0	0	1	0.026685	0	0	0	0.026685	1000	82.0209	8.2089
Neuenhuntorf	in operation	Europe	Germany	Salt Cavern	IGU WOC 2 SG 2.1, (Basic Activity) 2007	1	291.9	0.077648	600270	0.2	0.1308	0.0091445	0.12165	1.63108e+07	3.26216e+06	1.30486e+07	10.6327	16.9028	1	10.2	0.082058	0.022771	0.0064132	0.2886	0	1	6.2886	20514.5	0	1	0	0	1	0	0.0091445	0	0	0	750	60.7714	6.2886
Norg	in operation	Europe	Netherlands	Gas Field	IGU WOC 2 SG 2.1, (Basic Activity) 2007	6	372.15	0.327	105930000	0.2	23.4177	1.6372	21.7805	2.92027e+09	5.84055e+08	2.33622e+09	99.1267	1.487	2	20.4	44.1843	12.2611	3.4532	1.1544	0	4	18.9127	1.10461e+07	1	0	0	0	1	1.6372	0	0	0	1.6372	2540	171.486	18.9127
Nüttermoor	in operation	Europe	Germany	Salt Cavern	IGU WOC 2 SG 2.1, (Basic Activity) 2007 / LBEG statistics	16	296.9	0.099228	45973620	0.2	9.9513	0.69573	9.2556	1.24096e+09	2.48193e+08	9.92771e+08	34.345	0.90429	2	20.4	7.7785	2.1585	0.60793	0.2886	0	1	7.8352	1.94463e+06	0	1	0	0	1	0	0.69573	0	0	0	950	77.8832	7.8352
Okoli	in operation	Europe	Croatia	Gas Field	IGU WOC 2 SG 2.1, (Basic Activity) 2007	22	369.15	0.199	19702980	0.2	4.3416	0.30353	4.038	5.41409e+08	1.08282e+08	4.33127e+08	19.7683	2.2522	1	10.2	5.2856	1.4668	0.4131	0.2886	0	1	12.2033	1.3214e+06	1	0	0	0	1	0.30353	0	0	0	0.30353	1826	112.278	12.2033
Olyshivka	in operation	Europe	Ukraine	Aquifer	IGU WOC 2 SG 2.1, (Basic Activity) 2004	40	298.15	0.0562	10946100	0.2	2.4175	0.16901	2.2484	3.01465e+08	6.0293e+07	2.41172e+08	12.2278	6.112	1	10.2	1.0832	0.30057	0.084654	0.2886	0	1	4.4912	270788	0	0	1	0	1	0	0	0.16901	0	0.16901	550	40.9041	4.4912
Opary	in operation	Europe	Ukraine	Gas Field	IGU WOC 2 SG 2.1, (Basic Activity) 2004	75	300.15	0.0613	74151000	0.2	16.3474	1.1429	15.2045	2.03858e+09	4.07715e+08	1.63086e+09	24.3962	1.9145	1	10.2	7.9216	2.1982	0.61911	0.2886	0	1	4.8573	1.9804e+06	1	0	0	0	1	1.1429	0	0	0	1.1429	590	44.5908	4.8573
Osipovskoye	in operation	Europe	Belarus	Aquifer	published data, UN ECE Study	40	284.4	0.045278	14124000	0.2	3.1236	0.21838	2.9052	3.89526e+08	7.79051e+07	3.11621e+08	12.394	5.68	1	10.2	1.1867	0.32931	0.092746	0.2886	0	1	3.8081	296674	0	0	1	0	1	0	0	0.21838	0	0.21838	450	34.467	3.8081
Peckensen	in operation	Europe	Germany	Salt Cavern	IGU WOC 2 SG 2.1, (Basic Activity) 2007/company data	1	305.65	0.13699	11899470	0.2	2.562	0.17912	2.3828	3.19485e+08	6.38971e+07	2.55588e+08	15.1323	1.0712	1	10.2	2.645	0.73399	0.20672	0.2886	0	1	10.3487	661251	0	1	0	0	1	0	0.17912	0	0	0	1300	105.195	10.3487
Proletarka (M-7)	in operation	Europe	Ukraine	Gas Field	IGU WOC 2 SG 2.1, (Basic Activity) 2004	84	312.65	0.149	35310000	0.2	7.6204	0.53277	7.0876	9.50293e+08	1.90059e+08	7.60235e+08	25.1075	1.8816	1	10.2	8.3267	2.3107	0.65078	0.2886	0	1	10.9529	2.08169e+06	1	0	0	0	1	0.53277	0	0	0	0.53277	1422	110.238	10.9529
Puchkirchen	in operation	Europe	Austria	Gas Field	IGU WOC 2 SG 2.1, (Basic Activity) 2007	16	318.15	0.117	30013500	0.2	6.5394	0.45719	6.0822	8.15484e+08	1.63097e+08	6.52387e+08	20.2997	2.1972	1	10.2	5.5883	1.5508	0.43675	0.2886	0	1	8.5659	1.39708e+06	1	0	0	0	1	0.45719	0	0	0	0.45719	1065	82.8036	8.5659
Pusztaederics	in operation	Europe	Hungary	Gas Field	IGU WOC 2 SG 2.1, (Basic Activity) 2007	11	372.15	0.141	11652300	0.2	2.5793	0.18033	2.399	3.21653e+08	6.43306e+07	2.57322e+08	14.4502	3.6142	1	10.2	2.2565	0.62617	0.17635	0.2886	0	1	8.7691	564119	1	0	0	0	1	0.18033	0	0	0	0.18033	1213	79.0389	8.7691
Reckrod	in operation	Europe	Germany	Salt Cavern	IGU WOC 2 SG 2.1, (Basic Activity) 2007	3	293.475	0.084446	4060650	0.2	0.88269	0.061712	0.82098	1.10075e+08	2.2015e+07	8.80598e+07	11.5375	2.8083	1	10.2	0.59747	0.1658	0.046695	0.2886	0	1	6.7848	149367	0	1	0	0	1	0	0.061712	0	0	0	813	66.2403	6.7848
Rehden	in operation	Europe	Germany	Gas Field	IGU WOC 2 SG 2.1, (Basic Activity) 2007	16	373.15	0.282	148302000	0.2	32.7298	2.2883	30.4416	4.08153e+09	8.16305e+08	3.26522e+09	127.013	1.5404	3	30.6	54.0938	15.011	4.2277	1.443	0	5	16.5667	1.35235e+07	1	0	0	0	1	2.2883	0	0	0	2.2883	1850	151.355	16.5667
Reitbrook	in operation	Europe	Germany	Oil Field	IGU WOC 2 SG 2.1, (Basic Activity) 2007	36	289.15	0.08	12358500	0.2	2.6854	0.18775	2.4977	3.34881e+08	6.69761e+07	2.67905e+08	13.5622	4.3008	1	10.2	1.7507	0.48582	0.13683	0.2886	0	1	6.5348	437676	1	0	0	0	1	0.18775	0	0	0	0.18775	640	63.9052	6.5348
Ripalta	in operation	Europe	Italy	Gas Field	IGU WOC 2 SG 2.1, (Basic Activity) 2004	35	308.15	0.1802	55789800	0.2	11.9642	0.83646	11.1277	1.49198e+09	2.98396e+08	1.19358e+09	38.5517	1.5859	1	10.2	15.82	4.3901	1.2364	0.5772	0	2	13.2542	3.955e+06	1	0	0	0	1	0.83646	0	0	0	0.83646	1400	136.937	13.2542
Rough	in operation	Europe	United Kingdom	Gas Field	IGU WOC 2 SG 2.1, (Basic Activity) 2007	30	342.9	0.2345	97279050	0.2	21.229	1.4842	19.7448	2.64734e+09	5.29467e+08	2.11787e+09	77.8146	1.5751	2	20.4	32.2095	8.9381	2.5173	0.8658	0	3	15.2084	8.05238e+06	1	0	0	0	1	1.4842	0	0	0	1.4842	2790	146.009	15.2084
Sabbioncello	in operation	Europe	Italy	Gas Field	IGU WOC 2 SG 2.1, (Basic Activity) 2004	31	314.15	0.1422	40288710	0.2	8.7127	0.60913	8.1035	1.0865e+09	2.173e+08	8.692e+08	26.4108	1.8289	1	10.2	9.0691	2.5167	0.70879	0.2886	0	1	10.4338	2.26727e+06	1	0	0	0	1	0.60913	0	0	0	0.60913	1100	104.121	10.4338
Saint-Clair-Sur-Epte	in operation	Europe	France	Aquifer	IGU WOC 2 SG 2.1, (Basic Activity) 2007	17	310.15	0.079	13770900	0.2	3.0248	0.21148	2.8134	3.77207e+08	7.54415e+07	3.01766e+08	13.4051	4.1133	1	10.2	1.8164	0.50405	0.14196	0.2886	0	1	6.0193	454103	0	0	1	0	1	0	0	0.21148	0	0.21148	700	56.1661	6.0193
Saint-Illiers-La-Ville	in operation	Europe	France	Aquifer	IGU WOC 2 SG 2.1, (Basic Activity) 2007	31	303.15	0.047	21186000	0.2	4.7068	0.32907	4.3777	5.86955e+08	1.17391e+08	4.69564e+08	13.2825	4.2428	1	10.2	1.7401	0.48287	0.13599	0.2886	0	1	3.7057	435015	0	0	1	0	1	0	0	0.32907	0	0.32907	470	32.8501	3.7057
San Salvo	in operation	Europe	Italy	Gas Field	IGU WOC 2 SG 2.1, (Basic Activity) 2004	54	296.9	0.1304	124608990	0.2	26.6987	1.8666	24.8321	3.32943e+09	6.65885e+08	2.66354e+09	68.7988	1.6392	2	20.4	27.0742	7.5131	2.116	0.8658	0	3	10.1647	6.76856e+06	1	0	0	0	1	1.8666	0	0	0	1.8666	950	105.402	10.1647
Sandhausen	in operation	Europe	Germany	Aquifer	IGU WOC 2 SG 2.1, (Basic Activity) 2007	5	308.15	0.06	1059300	0.2	0.2343	0.016381	0.21792	2.92182e+07	5.84363e+06	2.33745e+07	10.6625	50.6816	1	10.2	0.10829	0.030052	0.0084637	0.2886	0	1	4.633	27073.5	0	0	1	0	1	0	0	0.016381	0	0.016381	600	41.9082	4.633
Sarmasel	in operation	Europe	Romania	Gas Field	IGU WOC 2 SG 2.1, (Basic Activity) 2007/ https://ec.europa.eu/energy/maps/pci_fiches/PciFiche_6.20.6.pdf	58	297.15	0.039883	54730500	0.2	12.1842	0.85184	11.3323	1.51941e+09	3.03882e+08	1.21553e+09	17.3513	2.6095	1	10.2	3.9089	1.0847	0.3055	0.2886	0	1	3.2158	977234	1	0	0	0	1	0.85184	0	0	0	0.85184	400	28.2391	3.2158
Schmidhausen	in operation	Europe	Germany	Gas Field	IGU WOC 2 SG 2.1, (Basic Activity) 2007	7	308.15	0.092	5296500	0.2	1.1568	0.080878	1.0759	1.4426e+08	2.88521e+07	1.15408e+08	11.9111	7.8564	1	10.2	0.81023	0.22484	0.063323	0.2886	0	1	7.0205	202557	1	0	0	0	1	0.080878	0	0	0	0.080878	1015	67.1533	7.0205
Schönkirchen-Reyersdorf	in operation	Europe	Austria	Gas Field	IGU WOC 2 SG 2.1, (Basic Activity) 2007	112	298.15	0.0526	55436700	0.2	12.2652	0.8575	11.4077	1.52951e+09	3.05902e+08	1.22361e+09	19.5301	2.2789	1	10.2	5.1499	1.4291	0.40249	0.2886	0	1	4.2088	1.28748e+06	1	0	0	0	1	0.8575	0	0	0	0.8575	514.8	38.0231	4.2088
Sergnano	in operation	Europe	Italy	Gas Field	IGU WOC 2 SG 2.1, (Basic Activity) 2004	34	322.15	0.153	84744000	0.2	18.3796	1.285	17.0946	2.292e+09	4.58401e+08	1.8336e+09	45.8802	1.5132	1	10.2	19.9942	5.5484	1.5626	0.5772	0	2	10.9043	4.99856e+06	1	0	0	0	1	1.285	0	0	0	1.285	1180	107.493	10.9043
Serrablo Aurin+Jaca	in operation	Europe	Spain	Gas Field	IGU WOC 2 SG 2.1, (Basic Activity) 2007	6	358.15	0.172	5649600	0.2	1.2421	0.08684	1.1553	1.54894e+08	3.09788e+07	1.23915e+08	12.8761	5.1811	1	10.2	1.3599	0.37737	0.10628	0.2886	0	1	10.9744	339973	1	0	0	0	1	0.08684	0	0	0	0.08684	1550	101.986	10.9744
Settala	in operation	Europe	Italy	Gas Field	IGU WOC 2 SG 2.1, (Basic Activity) 2004	27	301.4	0.1367	61615950	0.2	13.227	0.92475	12.3022	1.64945e+09	3.2989e+08	1.31956e+09	35.0353	1.6364	1	10.2	13.8171	3.8343	1.0799	0.5772	0	2	10.471	3.45428e+06	1	0	0	0	1	0.92475	0	0	0	0.92475	1130	107.736	10.471
Skallen	in operation	Europe	Sweden	Rock Cavern	IGU WOC 2 SG 2.1, (Basic Activity) 2007	1	276.9	0.012908	317790	0.2	0.071628	0.0050078	0.066621	8.93233e+06	1.78647e+06	7.14586e+06	10.5027	667.458	1	10.2	0.0080496	0.0022338	0.00062911	0.2886	0	1	1.1265	2012.39	0	1	0	0	1	0	0.0050078	0	0	0	150	9.3276	1.1265
Soings-En-Sologne	in operation	Europe	France	Aquifer	IGU WOC 2 SG 2.1, (Basic Activity) 2007	11	327.15	0.1225	7591650	0.2	1.6591	0.116	1.5431	2.06898e+08	4.13797e+07	1.65519e+08	12.8024	4.8823	1	10.2	1.4411	0.39989	0.11263	0.2886	0	1	8.7063	360264	0	0	1	0	1	0	0	0.116	0	0.116	1140	83.0599	8.7063
Solokha	in operation	Europe	Ukraine	Gas Field	IGU WOC 2 SG 2.1, (Basic Activity) 2004	81	306.15	0.0835	42372000	0.2	9.2751	0.64846	8.6267	1.15664e+09	2.31328e+08	9.25313e+08	20.9411	2.1383	1	10.2	5.9536	1.6521	0.4653	0.2886	0	1	6.4341	1.4884e+06	1	0	0	0	1	0.64846	0	0	0	0.64846	813	60.9542	6.4341
Southwest Kinsale	in operation	Europe	Ireland	Gas Field	published data	3	275.725	0.0078366	3531000	0.2	0.7984	0.055819	0.74258	9.95628e+07	1.99126e+07	7.96502e+07	10.5848	99.1327	1	10.2	0.054781	0.015202	0.0042814	0.2886	0	1	0.68777	13695.2	1	0	0	0	1	0.055819	0	0	0	0.055819	102.999	5.6076	0.68777
Stassfurt	in operation	Europe	Germany	Salt Cavern	IGU WOC 2 SG 2.1, (Basic Activity) 2007	4	308.15	0.09707	21150690	0.2	4.6115	0.3224	4.2891	5.75066e+08	1.15013e+08	4.60053e+08	16.4598	0.95851	1	10.2	3.4011	0.94381	0.26581	0.2886	0	1	7.3929	850281	0	1	0	0	1	0	0.3224	0	0	0	930	71.2559	7.3929
Stenlille	in operation	Europe	Denmark	Aquifer	IGU WOC 2 SG 2.1, (Basic Activity) 2007	13	323.15	0.155	14124000	0.2	3.0641	0.21422	2.8499	3.82107e+08	7.64215e+07	3.05686e+08	15.8898	2.7551	1	10.2	3.3639	0.93348	0.2629	0.2886	0	1	11.0044	840971	0	0	1	0	1	0	0	0.21422	0	0.21422	1500	108.351	11.0044
Stockstadt	in operation	Europe	Germany	Gas Field	LBEG statistics	13	302.15	0.05	4766850	0.2	1.0572	0.073916	0.98333	1.31842e+08	2.63684e+07	1.05473e+08	11.2203	14.1056	1	10.2	0.41675	0.11565	0.032571	0.2886	0	1	3.9513	104188	1	0	0	0	1	0.073916	0	0	0	0.073916	460	35.2995	3.9513
Strachocina I+II hor.	in operation	Europe	Poland	Gas Field	IGU WOC 2 SG 2.1, (Basic Activity) 2007/company data/ https://en.pgnig.pl/trade/ticketing-service/underground-gas-storage-facilities	34	312.15	0.1005	5296500	0.2	1.1558	0.080807	1.075	1.44135e+08	2.8827e+07	1.15308e+08	12.0164	7.4003	1	10.2	0.87019	0.24148	0.06801	0.2886	0	1	7.5467	217548	1	0	0	0	1	0.080807	0	0	0	0.080807	900	72.459	7.5467
Stramberk	in operation	Europe	Czech Republic	Gas Field	IGU WOC 2 SG 2.1, (Basic Activity) 2007	57	297.15	0.039	16948800	0.2	3.7749	0.26392	3.511	4.70742e+08	9.41484e+07	3.76594e+08	12.5683	5.7647	1	10.2	1.1846	0.32872	0.092582	0.2886	0	1	3.1455	296148	1	0	0	0	1	0.26392	0	0	0	0.26392	575	27.5636	3.1455
Swarzow	in operation	Europe	Poland	Gas Field	IGU WOC 2 SG 2.1, (Basic Activity) 2007/company data/ https://en.pgnig.pl/trade/ticketing-service/underground-gas-storage-facilities	9	302.15	0.0765	3177900	0.2	0.69636	0.048685	0.64768	8.6839e+07	1.73678e+07	6.94712e+07	11.219	14.1285	1	10.2	0.41601	0.11544	0.032514	0.2886	0	1	5.9883	104003	1	0	0	0	1	0.048685	0	0	0	0.048685	650	56.4711	5.9883
Tallesbrunn	in operation	Europe	Austria	Gas Field	IGU WOC 2 SG 2.1, (Basic Activity) 2007	24	306.15	0.0755	10593000	0.2	2.3262	0.16263	2.1636	2.90084e+08	5.80168e+07	2.32067e+08	12.866	5.1979	1	10.2	1.3541	0.37577	0.10583	0.2886	0	1	5.8351	338535	1	0	0	0	1	0.16263	0	0	0	0.16263	750.2	54.5105	5.8351
Targu Mures	in operation	Europe	Romania	Gas Field	IGU WOC 2 SG 2.1, (Basic Activity) 2007/ https://digitalcommons.usf.edu/cgi/viewcontent.cgi?article=1251&context=geologia/ https://ec.europa.eu/energy/maps/pci_fiches/PciFiche_6.20.4.pdf	19	316.15	0.10462	21186000	0.2	4.6266	0.32346	4.3031	5.76948e+08	1.1539e+08	4.61558e+08	16.7649	2.7377	1	10.2	3.5749	0.99204	0.2794	0.2886	0	1	7.7453	893726	1	0	0	0	1	0.32346	0	0	0	0.32346	1000	74.1383	7.7453
Tersanne	in operation	Europe	France	Salt Cavern	IGU WOC 2 SG 2.1, (Basic Activity) 2007	13	293.15	0.15318	5578980	0.2	1.186	0.082914	1.103	1.47893e+08	2.95785e+07	1.18314e+08	12.9751	1.5109	1	10.2	1.4163	0.39303	0.11069	0.2886	0	1	11.9707	354077	0	1	0	0	1	0	0.082914	0	0	0	1450	128.14	11.9707
Thann	in operation	Europe	Austria	Gas Field	IGU WOC 2 SG 2.1, (Basic Activity) 2007	17	314.65	0.0608	8827500	0.2	1.9557	0.13673	1.8189	2.43878e+08	4.87756e+07	1.95102e+08	12.0631	7.2175	1	10.2	0.8968	0.24886	0.070089	0.2886	0	1	4.5965	224199	1	0	0	0	1	0.13673	0	0	0	0.13673	705.8	41.2751	4.5965
Tranovice	in operation	Europe	Czech Republic	Gas Field	IGU WOC 2 SG 2.1, (Basic Activity) 2007	28	291.15	0.041	8474400	0.2	1.8826	0.13162	1.751	2.34773e+08	4.69545e+07	1.87818e+08	11.6008	9.7028	1	10.2	0.6335	0.1758	0.049512	0.2886	0	1	3.373	158376	1	0	0	0	1	0.13162	0	0	0	0.13162	405	29.9061	3.373
Tvrdonice	in operation	Europe	Czech Republic	Gas Field	IGU WOC 2 SG 2.1, (Basic Activity) 2007	62	319.15	0.126	16242600	0.2	3.5335	0.24704	3.2865	4.40642e+08	8.81284e+07	3.52514e+08	16.1597	2.8978	1	10.2	3.2302	0.89638	0.25246	0.2886	0	1	9.1634	807553	1	0	0	0	1	0.24704	0	0	0	0.24704	1260	89.1655	9.1634
Uelsen	in operation	Europe	Germany	Gas Field	IGU WOC 2 SG 2.1, (Basic Activity) 2007/company data	7	340.15	0.165	26482500	0.2	5.7858	0.40451	5.3813	7.21512e+08	1.44302e+08	5.7721e+08	21.7356	2.0747	1	10.2	6.4061	1.7777	0.50067	0.2886	0	1	11.0985	1.60154e+06	1	0	0	0	1	0.40451	0	0	0	0.40451	1550	106.026	11.0985
Ugersko (XIV-XV)	in operation	Europe	Ukraine	Gas Field	IGU WOC 2 SG 2.1, (Basic Activity) 2004	88	305.15	0.0725	70620000	0.2	15.5209	1.0851	14.4358	1.93551e+09	3.87102e+08	1.54841e+09	25.7876	1.853	1	10.2	8.7141	2.4182	0.68105	0.2886	0	1	5.6278	2.17854e+06	1	0	0	0	1	1.0851	0	0	0	1.0851	675	52.3799	5.6278
Uhrice	in operation	Europe	Czech Republic	Gas Field	IGU WOC 2 SG 2.1, (Basic Activity) 2007		315.4	0.171	6355800	0.2	1.3704	0.095807	1.2746	1.70889e+08	3.41779e+07	1.36712e+08	13.452	4.4147	1	10.2	1.6879	0.4684	0.13192	0.2886	0	1	12.3468	421986	1	0	0	0	1	0.095807	0	0	0	0.095807	1690	124.762	12.3468
Urziceni	in operation	Europe	Romania	Gas Field	IGU WOC 2 SG 2.1, (Basic Activity) 2007	25	301.15	0.12944	8827500	0.2	1.8979	0.13269	1.7652	2.36672e+08	4.73343e+07	1.89337e+08	13.7973	4.0832	1	10.2	1.8846	0.52297	0.14729	0.2886	0	1	9.9536	471146	1	0	0	0	1	0.13269	0	0	0	0.13269	1230	101.772	9.9536
Vergunka	in operation	Europe	Ukraine	Gas Field	IGU WOC 2 SG 2.1, (Basic Activity) 2004	73	311.65	0.1236	14124000	0.2	3.0617	0.21405	2.8476	3.81803e+08	7.63605e+07	3.05442e+08	15.428	3.1437	1	10.2	2.8134	0.78072	0.21988	0.2886	0	1	9.2109	703350	1	0	0	0	1	0.21405	0	0	0	0.21405	1160	90.9989	9.2109
Wierzchowice	in operation	Europe	Poland	Gas Field	IGU WOC 2 SG 2.1, (Basic Activity) 2007/company data/ https://en.pgnig.pl/trade/ticketing-service/underground-gas-storage-facilities	34	338.15	0.165	20303250	0.2	4.432	0.30985	4.1221	5.52682e+08	1.10536e+08	4.42146e+08	19.1534	2.3242	1	10.2	4.9353	1.3696	0.38572	0.2886	0	1	11.1623	1.23384e+06	1	0	0	0	1	0.30985	0	0	0	0.30985	1390	107.035	11.1623
Wolfersberg	in operation	Europe	Germany	Gas Field	IGU WOC 2 SG 2.1, (Basic Activity) 2007	10	340.15	0.278	11299200	0.2	2.467	0.17247	2.2945	3.0764e+08	6.1528e+07	2.46112e+08	18.1933	2.4596	1	10.2	4.3885	1.2178	0.34298	0.2886	0	1	17.8313	1.09712e+06	1	0	0	0	1	0.17247	0	0	0	0.17247	2930	170.839	17.8313
Xanten	in operation	Europe	Germany	Salt Cavern	IGU WOC 2 SG 2.1, (Basic Activity) 2007	8	314.15	0.10646	6638280	0.2	1.4475	0.1012	1.3463	1.80506e+08	3.61013e+07	1.44405e+08	12.4978	1.7358	1	10.2	1.1444	0.31758	0.089443	0.2886	0	1	7.9251	286106	0	1	0	0	1	0	0.1012	0	0	0	1017	76.3524	7.9251
Zsana	in operation	Europe	Hungary	Gas Field	IGU WOC 2 SG 2.1, (Basic Activity) 2007/company data	58	380.15	0.206	47315400	0.2	10.457	0.73109	9.7259	1.30403e+09	2.60805e+08	1.04322e+09	33.2116	1.6688	1	10.2	12.7784	3.546	0.9987	0.5772	0	2	12.249	3.1946e+06	1	0	0	0	1	0.73109	0	0	0	0.73109	1800	111.204	12.249
Epe Uniper	in operation	Europe	Germany	Salt Cavern	Germany UGS statistics	39	305.15	0.13484	63946410	0.2	13.7693	0.96266	12.8067	1.71709e+09	3.43417e+08	1.37367e+09	55.8038	0.84842	3	30.6	14.027	3.8925	1.0963	0.5772	0	2	10.2114	3.50676e+06	0	1	0	0	1	0	0.96266	0	0	0	1280	103.747	10.2114
Jergum-astora	in operation	Europe	Germany	Salt Cavern	Germany UGS statistics	10	303.775	0.1289	30931560	0.2	6.6633	0.46585	6.1974	8.30935e+08	1.66187e+08	6.64748e+08	32.1607	0.96902	2	20.4	6.5344	1.8133	0.5107	0.2886	0	1	9.8299	1.6336e+06	0	1	0	0	1	0	0.46585	0	0	0	1225	99.6911	9.8299
Jemgum-EWE	in operation	Europe	Germany	Salt Cavern	Germany UGS statistics	8	303.15	0.1262	11934780	0.2	2.5716	0.17979	2.3918	3.20692e+08	6.41385e+07	2.56554e+08	14.8372	1.1056	1	10.2	2.4769	0.68735	0.19358	0.2886	0	1	9.6546	619231	0	1	0	0	1	0	0.17979	0	0	0	1200	97.8117	9.6546
Catherine	in operation	Europe	Germany	Salt Cavern	Germany UGS statistics	8	288.15	0.061463	14088690	0.2	3.0907	0.21608	2.8746	3.85418e+08	7.70835e+07	3.08334e+08	13.2348	1.4214	1	10.2	1.5642	0.43406	0.12225	0.2886	0	1	5.073	391047	0	1	0	0	1	0	0.21608	0	0	0	600	47.6052	5.073
Etzel-EGL1 and 2	in operation	Europe	Germany	Salt Cavern	Germany UGS statistics	19	305.65	0.13699	42230760	0.2	9.0923	0.63567	8.4566	1.13384e+09	2.26768e+08	9.07073e+08	37.169	0.84603	2	20.4	9.387	2.6049	0.73364	0.2886	0	1	10.3487	2.34675e+06	0	1	0	0	1	0	0.63567	0	0	0	1300	105.195	10.3487
Etzel EKB	in operation	Europe	Germany	Salt Cavern	Germany UGS statistics	9	308.15	0.14778	31602450	0.2	6.8018	0.47554	6.3262	8.48207e+08	1.69641e+08	6.78565e+08	33.8222	0.91782	2	20.4	7.4807	2.0759	0.58466	0.2886	0	1	11.0244	1.87019e+06	0	1	0	0	1	0	0.47554	0	0	0	1400	112.215	11.0244
Etzel ESE	in operation	Europe	Germany	Salt Cavern	Germany UGS statistics	19	306.9	0.14239	66241560	0.2	14.2587	0.99688	13.2618	1.77811e+09	3.55622e+08	1.42249e+09	57.8714	0.82642	3	30.6	15.2047	4.2193	1.1883	0.5772	0	2	10.6888	3.80117e+06	0	1	0	0	1	0	0.99688	0	0	0	1350	108.751	10.6888
Etzel FSG Crystal	in operation	Europe	Germany	Salt Cavern	Germany UGS statistics	4	308.15	0.14778	13770900	0.2	2.9639	0.20722	2.7567	3.6961e+08	7.39219e+07	2.95688e+08	16.2116	0.9756	1	10.2	3.2598	0.90458	0.25477	0.2886	0	1	11.0244	814941	0	1	0	0	1	0	0.20722	0	0	0	1400	112.215	11.0244
Epe RWE L-Gas	in operation	Europe	Germany	Salt Cavern	Germany UGS statistics	4	304.65	0.13268	13806210	0.2	2.9733	0.20787	2.7654	3.70776e+08	7.41552e+07	2.96621e+08	15.7344	1.013	1	10.2	2.9879	0.82916	0.23352	0.2886	0	1	10.0733	746987	0	1	0	0	1	0	0.20787	0	0	0	1260	102.285	10.0733
Epe RWE H-Gas	in operation	Europe	Germany	Salt Cavern	Germany UGS statistics	10	306.65	0.14131	6002700	0.2	1.2921	0.090338	1.2018	1.61135e+08	3.2227e+07	1.28908e+08	12.8924	1.5435	1	10.2	1.3691	0.37994	0.10701	0.2886	0	1	10.6211	342287	0	1	0	0	1	0	0.090338	0	0	0	1340	108.047	10.6211
Epe RWE NL	in operation	Europe	Germany	Salt Cavern	Germany UGS statistics	6	305.65	0.13699	9922110	0.2	2.1362	0.14935	1.9869	2.66396e+08	5.32792e+07	2.13117e+08	14.3607	1.1722	1	10.2	2.2055	0.61202	0.17237	0.2886	0	1	10.3487	551370	0	1	0	0	1	0	0.14935	0	0	0	1300	105.195	10.3487
Epe ENECO	in operation	Europe	Germany	Salt Cavern	Germany UGS statistics	2	304.4	0.1316	3319140	0.2	0.71485	0.049978	0.66488	8.91449e+07	1.7829e+07	7.13159e+07	11.7412	2.4435	1	10.2	0.71344	0.19798	0.055759	0.2886	0	1	10.004	178361	0	1	0	0	1	0	0.049978	0	0	0	1250	101.548	10.004
Epe KGE	in operation	Europe	Germany	Salt Cavern	Germany UGS statistics	4	304.4	0.1316	6532350	0.2	1.4069	0.098361	1.3085	1.75445e+08	3.50889e+07	1.40356e+08	12.9537	1.5191	1	10.2	1.4041	0.38964	0.10974	0.2886	0	1	10.004	351029	0	1	0	0	1	0	0.098361	0	0	0	1250	101.548	10.004
Bremen Lesum	in operation	Europe	Germany	Salt Cavern	Germany UGS statistics	1	310.9	0.15965	5014020	0.2	1.0793	0.075457	1.0038	1.34591e+08	2.69181e+07	1.07673e+08	12.7092	1.6243	1	10.2	1.2648	0.35099	0.098852	0.2886	0	1	11.7469	316206	0	1	0	0	1	0	0.075457	0	0	0	1510	119.516	11.7469
EnergyStock 1	in operation	Europe	Germany	Salt Cavern	hystock.nl/en/about-hystock		300.65	0.11541	10593000	0.2	2.2856	0.1598	2.1258	2.85024e+08	5.70049e+07	2.28019e+08	14.0681	1.2219	1	10.2	2.0388	0.56578	0.15935	0.2886	0	1	8.9415	509711	0	1	0	0	1	0	0.1598	0	0	0	1100	90.0782	8.9415
EnergyStock 2	in operation	Europe	Netherlands	Salt Cavern	hystock.nl/en/about-hystock		300.65	0.11541	1765500	0.2	0.38094	0.026633	0.3543	4.7504e+07	9.50081e+06	3.80032e+07	11.0852	4.5098	1	10.2	0.33981	0.094296	0.026558	0.2886	0	1	8.9415	84951.8	0	1	0	0	1	0	0.026633	0	0	0	1100	90.0782	8.9415
Kosakowa	in operation	Europe	Poland	Salt Cavern	https://en.pgnig.pl/trade/ticketing-service/underground-gas-storage-facilities		298.15	0.10462	10557690	0.2	2.2825	0.15958	2.1229	2.84633e+08	5.69267e+07	2.27707e+08	13.7703	1.2816	1	10.2	1.8692	0.51871	0.14609	0.2886	0	1	8.2089	467308	0	1	0	0	1	0	0.15958	0	0	0	1000	82.0209	8.2089
7Fields	in operation	Europe	Austria	Gas Field	rag-austria.at		298.15	0.10462	54730500	0.2	11.8322	0.82723	11.005	1.47552e+09	2.95105e+08	1.18042e+09	27.5009	1.791	1	10.2	9.69	2.689	0.75732	0.2886	0	1	8.2089	2.4225e+06	1	0	0	0	1	0.82723	0	0	0	0.82723	1000	82.0209	8.2089
Heidback 1	in operation	Europe	Austria	Gas Field	rag-austria.at		307.375	0.14444	44102190	0.2	9.4926	0.66366	8.8289	1.18376e+09	2.36753e+08	9.47011e+08	28.4729	1.7611	1	10.2	10.2437	2.8426	0.80059	0.2886	0	1	10.8168	2.56091e+06	1	0	0	0	1	0.66366	0	0	0	0.66366	1369	110.078	10.8168
Heidback 2	in operation	Europe	Austria	Gas Field	rag-austria.at		307.375	0.14444	58296810	0.2	12.5479	0.87727	11.6706	1.56477e+09	3.12953e+08	1.25181e+09	34.5499	1.6445	1	10.2	13.5407	3.7575	1.0583	0.5772	0	2	10.8168	3.38516e+06	1	0	0	0	1	0.87727	0	0	0	0.87727	1369	110.078	10.8168
Grijpskerk	in operation	Europe	Netherlands	Gas Field	https://www.nlog.nl/sites/default/files/2019-08/juez_larre_et_al_2019_fb_st_july.pdf		285.65	0.050673	211860000	0.2	46.7216	3.2665	43.4551	5.82635e+09	1.16527e+09	4.66108e+09	45.436	1.5167	1	10.2	19.7412	5.4782	1.5429	0.5772	0	2	4.2353	4.93531e+06	1	0	0	0	1	3.2665	0	0	0	3.2665	500	38.8256	4.2353
Norg (Langelo)	in operation	Europe	Netherlands	Gas Field	https://www.nlog.nl/sites/default/files/2019-08/juez_larre_et_al_2019_fb_st_july.pdf		285.65	0.050673	88275000	0.2	19.4673	1.361	18.1063	2.42765e+09	4.8553e+08	1.94212e+09	24.9298	1.8895	1	10.2	8.2255	2.2826	0.64286	0.2886	0	1	4.2353	2.05638e+06	1	0	0	0	1	1.361	0	0	0	1.361	500	38.8256	4.2353
Bergermeer	in operation	Europe	Netherlands	Gas Field	https://www.nlog.nl/sites/default/files/2019-08/juez_larre_et_al_2019_fb_st_july.pdf		348.15	0.32042	162426000	0.2	35.6546	2.4927	33.1619	4.44626e+09	8.89252e+08	3.55701e+09	165.876	1.5471	4	40.8	70.2557	19.496	5.4908	1.7316	0	6	19.7513	1.75639e+07	1	0	0	0	1	2.4927	0	0	0	2.4927	3000	184.823	19.7513
Alkmaar 2	in operation	Europe	Netherlands	Gas Field	https://www.nlog.nl/sites/default/files/2019-08/juez_larre_et_al_2019_fb_st_july.pdf		285.65	0.050673	17655000	0.2	3.8935	0.27221	3.6213	4.8553e+08	9.71059e+07	3.88424e+08	13.3768	4.4974	1	10.2	1.6451	0.45652	0.12857	0.2886	0	1	4.2353	411275	1	0	0	0	1	0.27221	0	0	0	0.27221	500	38.8256	4.2353
Zuidwending	in operation	Europe	Netherlands	Salt Cavern	https://www.nlog.nl/sites/default/files/2019-08/juez_larre_et_al_2019_fb_st_july.pdf		285.65	0.050673	10593000	0.2	2.3361	0.16332	2.1728	2.91318e+08	5.82635e+07	2.33054e+08	12.2215	1.9226	1	10.2	0.98706	0.27391	0.077144	0.2886	0	1	4.2353	246765	0	1	0	0	1	0	0.16332	0	0	0	500	38.8256	4.2353
Loenhout 2	in operation	Europe	Belgium	Aquifer	https://www.fluxys.com/en/products-services/activities/storage#/	12	298.15	0.10462	27188700	0.2	5.878	0.41095	5.467	7.33002e+08	1.466e+08	5.86402e+08	18.2178	2.2749	1	10.2	4.8137	1.3358	0.37622	0.2886	0	1	8.2089	1.20343e+06	0	0	1	0	1	0	0	0.41095	0	0.41095	1000	82.0209	8.2089
Chiren	in operation	Europe	Bulgaria	Salt Cavern	Chiren UGS expansion (BG) - European Commission	24	318.15	0.19094	35310000	0.2	7.6161	0.53247	7.0836	9.49758e+08	1.89952e+08	7.59806e+08	38.7686	0.82111	2	20.4	10.2981	2.8577	0.80485	0.2886	0	1	13.5536	2.57453e+06	0	1	0	0	1	0	0.53247	0	0	0	1800	136.735	13.5536
Damborice	in operation	Europe	Czech Republic	Gas Field	https://kkcg.com/en/moravia-gas-storage-opens-a-new-gas-storage-facility		298.15	0.10462	15889500	0.2	3.4352	0.24016	3.195	4.28378e+08	8.56756e+07	3.42702e+08	15.4276	3.1438	1	10.2	2.8132	0.78067	0.21987	0.2886	0	1	8.2089	703306	1	0	0	0	1	0.24016	0	0	0	0.24016	1000	82.0209	8.2089

## Sheet: H2-100%
Facility Name	Status	Continent	Country	Storage Type	Reference	Number of storage wells	Temp [K]	Pressure	WGV	H2 Fraction	WGE [TWh]	WGE H2 [TWh]	WGE CH4 [TWh]	WGV [m3]	WGV H2 [m3]	WGV CH4 [m3]	Capitol cost [billion $]	Levelized cost [$/kg H2]	No_of_compressors	Total compressor cost [mil $]	H2 cost [mil $]	Water and cooling cost [mil $]	Electricity cost [mil $]	Well capitol cost [mil $]	Number of wells new	Number of wells needed	Density of H2 [kg/m3]	Mass of H2 [kg]	Gas Field binary	Salt Cavern Binary	Aquifer Binary	Abondoned Mine binary	UGS Binary	Gas Field WGE H2 [TWh]	Salt Cavern WGE H2 [TWh]	Aquifer WGE H2 [TWh]	Abondoned Mine WGE H2 [TWh]	Porous media H2 [TWh]	Depth [m]	Density CH4	Density H2
Aldbrough	in operation	Europe	United Kingdom	Salt Cavern	published data		315.601	0.17994	3531000	1	0.22081	0.22081	0	7.87702e+07	7.87702e+07	0	17.6434	0.8933	1	10.2	4.0753	1.1309	0.31851	0.2886	0	1	12.9342	1.01883e+06	0	1	0	0	1	0	0.22081	0	0	0	1698.04	131.003	12.9342
Algyö (Maros-1)	in operation	Europe	Hungary	Gas Field	IGU WOC 2 SG 2.1, (Basic Activity) 2007	11	372.05	0.196	5296500	1	0.36619	0.36619	0	1.30634e+08	1.30634e+08	0	21.4452	2.0969	1	10.2	6.2408	1.7318	0.48775	0.2886	0	1	11.9432	1.56019e+06	1	0	0	0	1	0.36619	0	0	0	0.36619	1840	109.411	11.9432
Alkmaar	in operation	Europe	Netherlands	Gas Field	IGU WOC 2 SG 2.1, (Basic Activity) 2007	9	348.15	0.32042	17655000	1	1.195	1.195	0	4.26299e+08	4.26299e+08	0	80.3961	1.5604	2	20.4	33.6799	9.3462	2.6323	0.8658	0	3	19.7513	8.41998e+06	1	0	0	0	1	1.195	0	0	0	1.195	3000	184.823	19.7513
Allmenhausen	in operation	Europe	Germany	Gas Field	IGU WOC 2 SG 2.1, (Basic Activity) 2007 / LBEG statistics	13	291.15	0.032	1412400	1	0.10328	0.10328	0	3.68437e+07	3.68437e+07	0	11.1717	15.0197	1	10.2	0.38911	0.10798	0.030411	0.2886	0	1	2.6403	97278	1	0	0	0	1	0.10328	0	0	0	0.10328	340	22.8693	2.6403
Bad Lauchstädt Caverns	in operation	Europe	Germany	Salt Cavern	IGU WOC 2 SG 2.1, (Basic Activity) 2007 / LBEG statistics	18	293.65	0.085201	20197320	1	1.3089	1.3089	0	4.66932e+08	4.66932e+08	0	53.6042	0.87629	3	30.6	12.7741	3.5448	0.99836	0.5772	0	2	6.8394	3.19353e+06	0	1	0	0	1	0	1.3089	0	0	0	820	66.8443	6.8394
Bad Lauchstädt Reservoir	in operation	Europe	Germany	Gas Field	IGU WOC 2 SG 2.1, (Basic Activity) 2007	14	299.15	0.105	15536400	1	0.98698	0.98698	0	3.52093e+08	3.52093e+08	0	30.7886	1.7014	1	10.2	11.5627	3.2086	0.90368	0.2886	0	1	8.2099	2.89066e+06	1	0	0	0	1	0.98698	0	0	0	0.98698	725	81.8538	8.2099
Balaceanca	in operation	Europe	Romania	Gas Field	IGU WOC 2 SG 2.1, (Basic Activity) 2007	13	310.15	0.061463	1765500	1	0.12362	0.12362	0	4.41014e+07	4.41014e+07	0	11.9482	7.688	1	10.2	0.83139	0.23071	0.064977	0.2886	0	1	4.7129	207847	1	0	0	0	1	0.12362	0	0	0	0.12362	600	42.6298	4.7129
Berlin	in operation	Europe	Germany	Aquifer	IGU WOC 2 SG 2.1, (Basic Activity) 2007	16	313.15	0.071	13417800	1	0.92778	0.92778	0	3.30974e+08	3.30974e+08	0	21.9117	1.9147	1	10.2	7.1143	1.9742	0.55602	0.2886	0	1	5.3738	1.77858e+06	0	0	1	0	1	0	0	0.92778	0	0.92778	695	49.2236	5.3738
Bernburg	in operation	Europe	Germany	Salt Cavern	IGU WOC 2 SG 2.1, (Basic Activity) 2007 / LBEG statistics	32	296.15	0.048515	35062830	1	2.4746	2.4746	0	8.82787e+08	8.82787e+08	0	55.4402	0.85268	3	30.6	13.8199	3.835	1.0801	0.5772	0	2	3.9137	3.45497e+06	0	1	0	0	1	0	2.4746	0	0	0	480	35.1226	3.9137
Beynes Profond	in operation	Europe	France	Aquifer	IGU WOC 2 SG 2.1, (Basic Activity) 2007	24	311.15	0.0785	11652300	1	0.793	0.793	0	2.82891e+08	2.82891e+08	0	21.323	1.9556	1	10.2	6.7476	1.8725	0.52736	0.2886	0	1	5.9631	1.68691e+06	0	0	1	0	1	0	0	0.793	0	0.793	740	55.4975	5.9631
Beynes Superieur	in operation	Europe	France	Aquifer	IGU WOC 2 SG 2.1, (Basic Activity) 2007	17	300.15	0.0382	7415100	1	0.53862	0.53862	0	1.92147e+08	1.92147e+08	0	14.2537	3.4478	1	10.2	2.3449	0.65072	0.18327	0.2886	0	1	3.051	586232	0	0	1	0	1	0	0	0.53862	0	0.53862	395	26.6028	3.051
Bierwang	in operation	Europe	Germany	Gas Field	IGU WOC 2 SG 2.1, (Basic Activity) 2007 / LBEG statistics	44	323.15	0.14	50316750	1	3.267	3.267	0	1.16547e+09	1.16547e+09	0	113.608	1.5858	3	30.6	46.6228	12.9378	3.6438	1.1544	0	4	10.0009	1.16557e+07	1	0	0	0	1	3.267	0	0	0	3.267	1510	97.5567	10.0009
Bilciuresti	in operation	Europe	Romania	Gas Field	IGU WOC 2 SG 2.1, (Basic Activity) 2007/ https://energyindustryreview.com/interview/vasile-carstea-gm-of-depogaz-reveals-how-romania-can-contribute-to-the-creation-of-a-regional-energy-hub/	55	325.15	0.21576	46256100	1	2.946	2.946	0	1.05094e+09	1.05094e+09	0	141.835	1.5026	3	30.6	62.3716	17.3081	4.8747	1.7316	0	6	14.8372	1.55929e+07	1	0	0	0	1	2.946	0	0	0	2.946	2030	147.554	14.8372
Bogorodchany	in operation	Europe	Ukraine	Gas Field	IGU WOC 2 SG 2.1, (Basic Activity) 2004	156	311.15	0.1016	81213000	1	5.3379	5.3379	0	1.90422e+09	1.90422e+09	0	134.348	1.5187	3	30.6	58.2715	16.1703	4.5542	1.443	0	5	7.6503	1.45679e+07	1	0	0	0	1	5.3379	0	0	0	5.3379	1050	73.7218	7.6503
Breitbrunn/Eggstätt - B + C + D -Sand	in operation	Europe	Germany	Gas Field	IGU WOC 2 SG 2.1, (Basic Activity) 2007	11	320.15	0.199	38134800	1	2.4031	2.4031	0	8.57283e+08	8.57283e+08	0	115.987	1.576	3	30.6	47.978	13.3139	3.7497	1.1544	0	4	13.9913	1.19945e+07	1	0	0	0	1	2.4031	0	0	0	2.4031	1917	140.625	13.9913
Bremen Lesum SWB	in operation	Europe	Germany	Salt Cavern	LBEG / published data	2	299.4	0.11002	2401080	1	0.15153	0.15153	0	5.40559e+07	5.40559e+07	0	13.7448	1.2872	1	10.2	1.8547	0.51468	0.14495	0.2886	0	1	8.5777	463676	0	1	0	0	1	0	0.15153	0	0	0	1050	86.0878	8.5777
Bremen-Lesum EMGSG	in operation	Europe	Germany	Salt Cavern	IGU WOC 2 SG 2.1, (Basic Activity) 2007	2	323.15	0.13591	6249870	1	0.40702	0.40702	0	1.45198e+08	1.45198e+08	0	20.405	0.80168	1	10.2	5.6482	1.5674	0.44144	0.2886	0	1	9.7251	1.41206e+06	0	1	0	0	1	0	0.40702	0	0	0	1290	94.5829	9.7251
Brezeznica	in operation	Europe	Poland	Gas Field	IGU WOC 2 SG 2.1, (Basic Activity) 2007/company data/ https://en.pgnig.pl/trade/ticketing-service/underground-gas-storage-facilities	5	299.15	0.0421	2295150	1	0.16504	0.16504	0	5.88765e+07	5.88765e+07	0	11.8817	7.9959	1	10.2	0.79351	0.2202	0.062017	0.2886	0	1	3.3694	198377	1	0	0	0	1	0.16504	0	0	0	0.16504	380	29.6773	3.3694
Brugherio	in operation	Europe	Italy	Gas Field	IGU WOC 2 SG 2.1, (Basic Activity) 2004	8	293.65	0.1155	24505140	1	1.5086	1.5086	0	5.3817e+08	5.3817e+08	0	45.3929	1.517	1	10.2	19.7167	5.4714	1.541	0.5772	0	2	9.1591	4.92918e+06	1	0	0	0	1	1.5086	0	0	0	1.5086	820	94.2322	9.1591
Buchholz	in operation	Europe	Germany	Aquifer	IGU WOC 2 SG 2.1, (Basic Activity) 2007	8	286.825	0.0605	6179250	1	0.41698	0.41698	0	1.48752e+08	1.48752e+08	0	15.2831	2.9568	1	10.2	2.986	0.82861	0.23337	0.2886	0	1	5.0184	746499	0	0	1	0	1	0	0	0.41698	0	0.41698	547	47.1027	5.0184
Burggraf-Bernsdorf	in operation	Europe	Germany	Abandoned mine	IGU WOC 2 SG 2.1, (Basic Activity) 2007	1	287.55	0.058873	120054	1	0.0081465	0.0081465	0	2.90614e+06	2.90614e+06	0	10.5881	95.8893	1	10.2	0.056658	0.015723	0.0044281	0.2886	0	1	4.874	14164.5	0	0	0	1	1	0	0	0	0.0081465	0.0081465	576	45.4937	4.874
BVU Bilche-Volitskoye-Ugersko	in operation	Europe	Ukraine	Gas Field	IGU WOC 2 SG 2.1, (Basic Activity) 2004	941	311.15	0.1018	602035500	1	39.5593	39.5593	0	1.41122e+10	1.41122e+10	0	964.095	1.4792	19	193.8	432.669	120.066	33.8152	10.6782	0	37	7.6648	1.08167e+08	1	0	0	0	1	39.5593	0	0	0	39.5593	893	73.881	7.6648
Carrico	in operation	Europe	Portugal	Salt Cavern	published data, Gas Storage Europe - GSE 6/2008	3	284.448	0.045485	5296500	1	0.37046	0.37046	0	1.32157e+08	1.32157e+08	0	14.0382	1.2274	1	10.2	2.0218	0.56105	0.15801	0.2886	0	1	3.8246	505446	0	1	0	0	1	0	0.37046	0	0	0	451.914	34.6333	3.8246
Cellino	in operation	Europe	Italy	Gas Field	https://www.edisonstoccaggio.it/en/activities-and-facilities/our-plants/cellino-site/#:~:text=The%20Cellino%20field%20has%20a,average%20depth%20of%20850%20metres.	4	294.4	0.088438	2824800	1	0.18227	0.18227	0	6.50207e+07	6.50207e+07	0	13.7179	4.1531	1	10.2	1.8394	0.51043	0.14376	0.2886	0	1	7.0723	459845	1	0	0	0	1	0.18227	0	0	0	0.18227	850	69.4229	7.0723
Cere-La-Ronde	in operation	Europe	France	Aquifer	IGU WOC 2 SG 2.1, (Basic Activity) 2007	13	317.15	0.095	19420500	1	1.3036	1.3036	0	4.65049e+08	4.65049e+08	0	31.7953	1.5818	1	10.2	13.0901	3.6325	1.0231	0.5772	0	2	7.0369	3.27252e+06	0	0	1	0	1	0	0	1.3036	0	1.3036	910	66.3975	7.0369
Cerville-Velaine	in operation	Europe	France	Aquifer	IGU WOC 2 SG 2.1, (Basic Activity) 2007	38	303.15	0.0435	22951500	1	1.6525	1.6525	0	5.8949e+08	5.8949e+08	0	23.4891	1.8232	1	10.2	8.0967	2.2468	0.6328	0.2886	0	1	3.4338	2.02418e+06	0	0	1	0	1	0	0	1.6525	0	1.6525	470	30.2074	3.4338
Chemery	in operation	Europe	France	Aquifer	IGU WOC 2 SG 2.1, (Basic Activity) 2007	67	327.15	0.116	133471800	1	8.9143	8.9143	0	3.18006e+09	3.18006e+09	0	222.411	1.4215	5	51	105.137	29.1754	8.217	2.5974	0	9	8.2653	2.62842e+07	0	0	1	0	1	0	0	8.9143	0	8.9143	1086	78.3827	8.2653
Chervonopartyzany	in operation	Europe	Ukraine	Aquifer	IGU WOC 2 SG 2.1, (Basic Activity) 2004	67	293.15	0.0383	52965000	1	3.8185	3.8185	0	1.36219e+09	1.36219e+09	0	38.1792	1.4838	1	10.2	17.0659	4.7358	1.3338	0.5772	0	2	3.1321	4.26649e+06	0	0	1	0	1	0	0	3.8185	0	3.8185	395	27.5163	3.1321
Collalto-Conegliano	in operation	Europe	Italy	Gas Field	Priolo et al., 2015	15	310.65	0.15857	9180600	1	0.57145	0.57145	0	2.03857e+08	2.03857e+08	0	27.2129	1.8005	1	10.2	9.5259	2.6434	0.7445	0.2886	0	1	11.6821	2.38148e+06	1	0	0	0	1	0.57145	0	0	0	0.57145	1500	118.871	11.6821
Cortemaggiore	in operation	Europe	Italy	Gas Field	IGU WOC 2 SG 2.1, (Basic Activity) 2004	36	308.15	0.1754	36369300	1	2.2326	2.2326	0	7.96445e+08	7.96445e+08	0	93.8657	1.5051	2	20.4	41.1877	11.4296	3.219	1.1544	0	4	12.9286	1.02969e+07	1	0	0	0	1	2.2326	0	0	0	2.2326	1400	133.394	12.9286
Dashava	in operation	Europe	Ukraine	Gas Field	IGU WOC 2 SG 2.1, (Basic Activity) 2004	99	298.15	0.0642	75916500	1	5.1879	5.1879	0	1.8507e+09	1.8507e+09	0	88.0446	1.5286	2	20.4	37.872	10.5095	2.9599	1.1544	0	4	5.1159	9.468e+06	1	0	0	0	1	5.1879	0	0	0	5.1879	604	47.4167	5.1159
Degirmenköy	in operation	Europe	Turkey	Gas Field	IGU WOC 2 SG 2.1, (Basic Activity) 2007/company data	9	300.149	0.14	10593000	1	0.64773	0.64773	0	2.31068e+08	2.31068e+08	0	27.9368	1.7772	1	10.2	9.9383	2.7579	0.77673	0.2886	0	1	10.7525	2.48457e+06	1	0	0	0	1	0.64773	0	0	0	0.64773	1079.96	111.377	10.7525
Dolni Bojanovice	in operation	Europe	Czech Republic	Gas Field	IGU WOC 2 SG 2.1, (Basic Activity) 2007		308.9	0.188	20338560	1	1.2474	1.2474	0	4.44999e+08	4.44999e+08	0	64.2281	1.6819	2	20.4	24.4708	6.7906	1.9125	0.8658	0	3	13.7477	6.1177e+06	1	0	0	0	1	1.2474	0	0	0	1.2474	1430	141.97	13.7477
Dolní Dunajovice	in operation	Europe	Czech Republic	Gas Field	IGU WOC 2 SG 2.1, (Basic Activity) 2007	47	315.15	0.126	31779000	1	2.0497	2.0497	0	7.31205e+08	7.31205e+08	0	68.9076	1.6382	2	20.4	27.1362	7.5303	2.1208	0.8658	0	3	9.2779	6.78406e+06	1	0	0	0	1	2.0497	0	0	0	2.0497	1260	91.1084	9.2779
Dötlingen	in operation	Europe	Germany	Gas Field	IGU WOC 2 SG 2.1, (Basic Activity) 2007/company data	15	386.15	0.39	56496000	1	4.0668	4.0668	0	1.45079e+09	1.45079e+09	0	281.119	1.5042	6	61.2	123.455	34.2588	9.6486	3.1746	0	11	21.2738	3.08638e+07	1	0	0	0	1	4.0668	0	0	0	4.0668	2650	187.182	21.2738
Empelde	in operation	Europe	Germany	Salt Cavern	IGU WOC 2 SG 2.1, (Basic Activity) 2007 / LBEG statistics	3	305.65	0.13699	13276560	1	0.82725	0.82725	0	2.95109e+08	2.95109e+08	0	52.6242	0.89054	3	30.6	12.216	3.3899	0.95474	0.5772	0	2	10.3487	3.05399e+06	0	1	0	0	1	0	0.82725	0	0	0	1300	105.195	10.3487
Epe E.ON	in operation	Europe	Germany	Salt Cavern	IGU WOC 2 SG 2.1, (Basic Activity) 2007 / LBEG statistics	34	313.15	0.11757	61580640	1	3.9874	3.9874	0	1.42247e+09	1.42247e+09	0	180.565	0.80395	9	91.8	49.7378	13.8022	3.8873	1.443	0	5	8.7415	1.24344e+07	0	1	0	0	1	0	3.9874	0	0	0	1120	85.5054	8.7415
Epe TG/RWE	in operation	Europe	Germany	Salt Cavern	IGU WOC 2 SG 2.1, (Basic Activity) 2007	10	331.15	0.12048	16948800	1	1.1357	1.1357	0	4.0516e+08	4.0516e+08	0	55.2705	0.85471	3	30.6	13.7233	3.8082	1.0725	0.5772	0	2	8.4678	3.43082e+06	0	1	0	0	1	0	1.1357	0	0	0	1147	80.0368	8.4678
Eschenfelden	in operation	Europe	Germany	Aquifer	IGU WOC 2 SG 2.1, (Basic Activity) 2007	12	301.15	0.043	5932080	1	0.42664	0.42664	0	1.52197e+08	1.52197e+08	0	13.8292	3.7385	1	10.2	2.0805	0.57734	0.1626	0.2886	0	1	3.4175	520128	0	0	1	0	1	0	0	0.42664	0	0.42664	500	30.0963	3.4175
Etrez	in operation	Europe	France	Salt Cavern	IGU WOC 2 SG 2.1, (Basic Activity) 2007	16	293.15	0.13699	19420500	1	1.1639	1.1639	0	4.15191e+08	4.15191e+08	0	72.8163	0.85967	4	40.8	17.9073	4.9693	1.3995	0.5772	0	2	10.7826	4.47683e+06	0	1	0	0	1	0	1.1639	0	0	0	1300	113.957	10.7826
Etzel E.ON 2	in operation	Europe	Germany	Salt Cavern	LBEG statistics	9	329.15	0.093725	19773600	1	1.3572	1.3572	0	4.84168e+08	4.84168e+08	0	53.9394	0.8717	3	30.6	12.9651	3.5978	1.0133	0.5772	0	2	6.6945	3.24126e+06	0	1	0	0	1	0	1.3572	0	0	0	899	61.7753	6.6945
Fiume Treste	in operation	Europe	Italy	Gas Field	published data	54	303.15	0.1262	35310000	1	2.2075	2.2075	0	7.87495e+08	7.87495e+08	0	74.6584	1.5951	2	20.4	30.4118	8.4393	2.3768	0.8658	0	3	9.6546	7.60295e+06	1	0	0	0	1	2.2075	0	0	0	2.2075	1200	97.8117	9.6546
Frankenthal	in operation	Europe	Germany	Aquifer	IGU WOC 2 SG 2.1, (Basic Activity) 2007	13	289.9	0.0665	2118600	1	0.14176	0.14176	0	5.05715e+07	5.05715e+07	0	12.2573	6.0292	1	10.2	1.1016	0.30568	0.086093	0.2886	0	1	5.4456	275391	0	0	1	0	1	0	0	0.14176	0	0.14176	670	51.5458	5.4456
Fronhofen	in operation	Europe	Germany	Oil Field	IGU WOC 2 SG 2.1, (Basic Activity) 2007 / LBEG statistics	4	367.15	0.155	1271160	1	0.088252	0.088252	0	3.14829e+07	3.14829e+07	0	12.637	5.62	1	10.2	1.2237	0.33958	0.095638	0.2886	0	1	9.7171	305924	1	0	0	0	1	0.088252	0	0	0	0.088252	1760	88.6484	9.7171
Gaviota	in operation	Europe	Spain	Gas Field	IGU WOC 2 SG 2.1, (Basic Activity) 2007	5	353.15	0.274	47527260	1	3.2033	3.2033	0	1.14275e+09	1.14275e+09	0	187.218	1.5717	4	40.8	77.7079	21.5639	6.0733	9.99	2	7	17.0003	1.9427e+07	1	0	0	0	1	3.2033	0	0	0	3.2033	2500	159.755	17.0003
Germigny-Sous-Coulombs	in operation	Europe	France	Aquifer	IGU WOC 2 SG 2.1, (Basic Activity) 2007	25	308.15	0.083	27541800	1	1.8502	1.8502	0	6.60022e+08	6.60022e+08	0	37.7184	1.4893	1	10.2	16.7789	4.6562	1.3114	0.5772	0	2	6.3554	4.19473e+06	0	0	1	0	1	0	0	1.8502	0	1.8502	850	59.9221	6.3554
Ghercesti	planned	Europe	Romania	Gas Field			298.15	0.10462	5296500	1	0.33575	0.33575	0	1.19773e+08	1.19773e+08	0	17.3933	2.6012	1	10.2	3.9328	1.0914	0.30737	0.2886	0	1	8.2089	983207	1	0	0	0	1	0.33575	0	0	0	0.33575	1000	82.0209	8.2089
Glebovka	in operation	Europe	Ukraine	Gas Field	IGU WOC 2 SG 2.1, (Basic Activity) 2004		337.15	0.109	26482500	1	1.8114	1.8114	0	6.46197e+08	6.46197e+08	0	45.0813	1.5196	1	10.2	19.5392	5.4221	1.5271	0.5772	0	2	7.5593	4.8848e+06	1	0	0	0	1	1.8114	0	0	0	1.8114	950	69.9974	7.5593
Gournay-Sur-Aronde	in operation	Europe	France	Aquifer	IGU WOC 2 SG 2.1, (Basic Activity) 2007	60	308.15	0.078	44843700	1	3.0381	3.0381	0	1.08379e+09	1.08379e+09	0	62.9175	1.58	2	20.4	25.9406	7.1985	2.0274	0.8658	0	3	5.9838	6.48516e+06	0	0	1	0	1	0	0	3.0381	0	3.0381	720	55.9417	5.9838
Grijpskerk 2	in operation	Europe	Netherlands	Gas Field	IGU WOC 2 SG 2.1, (Basic Activity) 2007	9	390.15	0.393	52965000	1	3.8289	3.8289	0	1.3659e+09	1.3659e+09	0	266.903	1.5172	5	51	115.915	32.1664	9.0593	12.3965	1	10	21.2159	2.89787e+07	1	0	0	0	1	3.8289	0	0	0	3.8289	3200	185.883	21.2159
Hähnlein	in operation	Europe	Germany	Aquifer	IGU WOC 2 SG 2.1, (Basic Activity) 2007	18	301.15	0.0515	2824800	1	0.19935	0.19935	0	7.11166e+07	7.11166e+07	0	12.3527	5.7801	1	10.2	1.161	0.32217	0.090736	0.2886	0	1	4.0812	290243	0	0	1	0	1	0	0	0.19935	0	0.19935	500	36.6281	4.0812
Haidach	in operation	Europe	Austria	Gas Field	IGU WOC 2 SG 2.1, (Basic Activity) 2007	9	327.15	0.1579	42372000	1	2.7458	2.7458	0	9.79528e+08	9.79528e+08	0	97.6573	1.4918	2	20.4	43.3473	12.0289	3.3878	1.1544	0	4	11.0633	1.08368e+07	1	0	0	0	1	2.7458	0	0	0	2.7458	1600	108.132	11.0633
Haidach 5	in operation	Europe	Austria	Gas Field	IGU WOC 2 SG 2.1, (Basic Activity) 2007	1	319.15	0.1457	476685	1	0.030551	0.030551	0	1.08985e+07	1.08985e+07	0	11.2931	12.9409	1	10.2	0.45823	0.12716	0.035813	0.2886	0	1	10.5112	114557	1	0	0	0	1	0.030551	0	0	0	0.030551	1369	103.878	10.5112
Hajdúszoboszló	in operation	Europe	Hungary	Gas Field	IGU WOC 2 SG 2.1, (Basic Activity) 2007	135	345.85	0.0972	50846400	1	3.5609	3.5609	0	1.27029e+09	1.27029e+09	0	80.1612	1.5617	2	20.4	33.5461	9.309	2.6218	0.8658	0	3	6.602	8.38653e+06	1	0	0	0	1	3.5609	0	0	0	3.5609	830	59.7091	6.602
Harsefeld	in operation	Europe	Germany	Salt Cavern	IGU WOC 2 SG 2.1, (Basic Activity) 2007	2	313.15	0.12189	4554990	1	0.2936	0.2936	0	1.04736e+08	1.04736e+08	0	17.1426	0.91806	1	10.2	3.79	1.0517	0.29621	0.2886	0	1	9.0466	947511	0	1	0	0	1	0	0.2936	0	0	0	1160	88.8961	9.0466
Hatfield Moor	in operation	Europe	United Kingdom	Gas Field	IGU WOC 2 SG 2.1, (Basic Activity) 2007		284.15	0.044199	4237200	1	0.2973	0.2973	0	1.06057e+08	1.06057e+08	0	13.2608	4.6339	1	10.2	1.579	0.43817	0.12341	0.2886	0	1	3.722	394749	1	0	0	0	1	0.2973	0	0	0	0.2973	440	33.5991	3.722
Hornsea (Atwick)	in operation	Europe	United Kingdom	Salt Cavern	IGU WOC 2 SG 2.1, (Basic Activity) 2007	9	318.15	0.19094	11193270	1	0.70274	0.70274	0	2.50692e+08	2.50692e+08	0	55.0386	0.85754	3	30.6	13.5911	3.7715	1.0622	0.5772	0	2	13.5536	3.39778e+06	0	1	0	0	1	0	0.70274	0	0	0	1800	136.735	13.5536
Huntorf	in operation	Europe	Germany	Salt Cavern	IGU WOC 2 SG 2.1, (Basic Activity) 2007 / LBEG statistics	6	289.4	0.066858	10875480	1	0.72632	0.72632	0	2.59106e+08	2.59106e+08	0	20.4666	0.80021	1	10.2	5.6834	1.5771	0.44418	0.2886	0	1	5.4836	1.42084e+06	0	1	0	0	1	0	0.72632	0	0	0	650	52.0051	5.4836
Husow XII	in operation	Europe	Poland	Gas Field	IGU WOC 2 SG 2.1, (Basic Activity) 2007/company data/ https://en.pgnig.pl/trade/ticketing-service/underground-gas-storage-facilities	27	315.15	0.122	14124000	1	0.91455	0.91455	0	3.26254e+08	3.26254e+08	0	31.1042	1.6943	1	10.2	11.7424	3.2585	0.91773	0.2886	0	1	8.9979	2.93561e+06	1	0	0	0	1	0.91455	0	0	0	0.91455	1277	88.0137	8.9979
Inchukalns	in operation	Europe	Latvia	Aquifer	IGU WOC 2 SG 2.1, (Basic Activity) 2007	180	296.15	0.07	81213000	1	5.4609	5.4609	0	1.94809e+09	1.94809e+09	0	91.6697	1.4132	2	20.4	43.6677	12.1178	3.4128	1.1544	0	4	5.6039	1.09169e+07	0	0	1	0	1	0	0	5.4609	0	5.4609	774	52.7852	5.6039
Inzenham-West - Horizon 17 + 23	in operation	Europe	Germany	Gas Field	IGU WOC 2 SG 2.1, (Basic Activity) 2007	24	294.15	0.072253	17655000	1	1.1766	1.1766	0	4.19729e+08	4.19729e+08	0	27.6399	1.7865	1	10.2	9.7691	2.7109	0.76351	0.2886	0	1	5.8187	2.44229e+06	1	0	0	0	1	1.1766	0	0	0	1.1766	700	55.3011	5.8187
Izaute	in operation	Europe	France	Aquifer	Gas Storage Europe - GSE 4/2009	16	285.9	0.05	47668500	1	3.3008	3.3008	0	1.17753e+09	1.17753e+09	0	42.3626	1.441	1	10.2	19.6713	5.4588	1.5374	0.5772	0	2	4.1764	4.91783e+06	0	0	1	0	1	0	0	3.3008	0	3.3008	510	38.2002	4.1764
Kalle	in operation	Europe	Germany	Aquifer	IGU WOC 2 SG 2.1, (Basic Activity) 2007	9	358.15	0.23	7591650	1	0.51335	0.51335	0	1.8313e+08	1.8313e+08	0	27.3553	1.6714	1	10.2	10.5046	2.915	0.82098	0.2886	0	1	14.3403	2.62614e+06	0	0	1	0	1	0	0	0.51335	0	0.51335	2100	134.321	14.3403
Kardoskut (Pusztaszölös)	in operation	Europe	Hungary	Gas Field	IGU WOC 2 SG 2.1, (Basic Activity) 2007	11	354.15	0.10354	2824800	1	0.19878	0.19878	0	7.09122e+07	7.09122e+07	0	13.9019	3.996	1	10.2	1.9442	0.53951	0.15195	0.2886	0	1	6.8542	486043	1	0	0	0	1	0.19878	0	0	0	0.19878	990	61.6918	6.8542
Kegychivka	in operation	Europe	Ukraine	Gas Field	IGU WOC 2 SG 2.1, (Basic Activity) 2004	52	330.15	0.1896	24717000	1	1.5949	1.5949	0	5.6897e+08	5.6897e+08	0	73.1861	1.6052	2	20.4	29.5732	8.2066	2.3113	0.8658	0	3	12.9942	7.3933e+06	1	0	0	0	1	1.5949	0	0	0	1.5949	1920	127.544	12.9942
Kiel-Rönne	in operation	Europe	Germany	Salt Cavern	IGU WOC 2 SG 2.1, (Basic Activity) 2007 / LBEG statistics	2	335.15	0.1316	2118600	1	0.14175	0.14175	0	5.0567e+07	5.0567e+07	0	13.7204	1.2926	1	10.2	1.8408	0.51082	0.14387	0.2886	0	1	9.1008	460199	0	1	0	0	1	0	0.14175	0	0	0	1250	86.1523	9.1008
Kirchheilingen	in operation	Europe	Germany	Gas Field	IGU WOC 2 SG 2.1, (Basic Activity) 2007	7	295.35	0.1206	6708900	1	0.41244	0.41244	0	1.47131e+08	1.47131e+08	0	20.2929	2.1979	1	10.2	5.5844	1.5497	0.43645	0.2886	0	1	9.4888	1.3961e+06	1	0	0	0	1	0.41244	0	0	0	0.41244	888	97.7609	9.4888
Kraak	in operation	Europe	Germany	Salt Cavern	IGU WOC 2 SG 2.1, (Basic Activity) 2007 / LBEG statistics	4	315.15	0.086388	6708900	1	0.45417	0.45417	0	1.6202e+08	1.6202e+08	0	17.8392	0.88453	1	10.2	4.1868	1.1618	0.32722	0.2886	0	1	6.4604	1.04671e+06	0	1	0	0	1	0	0.45417	0	0	0	831	60.443	6.4604
Krasnopopivka	in operation	Europe	Ukraine	Gas Field	IGU WOC 2 SG 2.1, (Basic Activity) 2004	40	299.15	0.0512	14830200	1	1.0445	1.0445	0	3.72601e+08	3.72601e+08	0	21.1777	2.1184	1	10.2	6.0884	1.6895	0.47584	0.2886	0	1	4.085	1.52209e+06	1	0	0	0	1	1.0445	0	0	0	1.0445	410	36.7372	4.085
Krummhörn	in operation	Europe	Germany	Salt Cavern	IGU WOC 2 SG 2.1, (Basic Activity) 2007	3	343.15	0.15695	1800810	1	0.12044	0.12044	0	4.29671e+07	4.29671e+07	0	13.6573	1.3072	1	10.2	1.8048	0.50084	0.14106	0.2886	0	1	10.5012	451208	0	1	0	0	1	0	0.12044	0	0	0	1485	99.4442	10.5012
Kuzey Marmara	in operation	Europe	Turkey	Gas Field	IGU WOC 2 SG 2.1, (Basic Activity) 2007/company data	11	301.894	0.148	45903000	1	2.8044	2.8044	0	1.00043e+09	1.00043e+09	0	100.688	1.4821	2	20.4	45.0736	12.5079	3.5227	1.1544	0	4	11.2636	1.12684e+07	1	0	0	0	1	2.8044	0	0	0	2.8044	1149.74	116.771	11.2636
Láb 1 - 3	in operation	Europe	Slovakia	Gas Field	IGU WOC 2 SG 2.1, (Basic Activity) 2007	138	318.15	0.0392	56884410	1	4.1896	4.1896	0	1.49459e+09	1.49459e+09	0	41.7664	1.5497	1	10.2	17.6511	4.8982	1.3795	0.5772	0	2	2.9525	4.41276e+06	1	0	0	0	1	4.1896	0	0	0	4.1896	343	25.3901	2.9525
Láb 4. Stavba PZZP	in operation	Europe	Slovakia	Gas Field	published company data	82	317.15	0.1082	21892200	1	1.4454	1.4454	0	5.15615e+08	5.15615e+08	0	39.6506	1.5726	1	10.2	16.446	4.5638	1.2853	0.5772	0	2	7.974	4.11149e+06	1	0	0	0	1	1.4454	0	0	0	1.4454	1050	76.4969	7.974
Lehrte	in operation	Europe	Germany	Oil Field	IGU WOC 2 SG 2.1, (Basic Activity) 2007	3	316.15	0.105	2754180	1	0.18216	0.18216	0	6.4982e+07	6.4982e+07	0	14.0353	3.8922	1	10.2	2.0202	0.5606	0.15789	0.2886	0	1	7.7721	505044	1	0	0	0	1	0.18216	0	0	0	0.18216	1060	74.429	7.7721
Ll. Torup	in operation	Europe	Denmark	Salt Cavern	IGU WOC 2 SG 2.1, (Basic Activity) 2004	7	296.725	0.098473	14830200	1	0.94569	0.94569	0	3.37362e+08	3.37362e+08	0	39.1265	0.81613	2	20.4	10.502	2.9143	0.82078	0.2886	0	1	7.7824	2.6255e+06	0	1	0	0	1	0	0.94569	0	0	0	943	77.2987	7.7824
Lobodice	in operation	Europe	Czech Republic	Aquifer	IGU WOC 2 SG 2.1, (Basic Activity) 2007	20	297.15	0.047	6249870	1	0.44325	0.44325	0	1.58125e+08	1.58125e+08	0	14.3281	3.4035	1	10.2	2.3913	0.66358	0.18689	0.2886	0	1	3.7807	597816	0	0	1	0	1	0	0	0.44325	0	0.44325	440	33.7633	3.7807
Loenhout	in operation	Europe	Belgium	Aquifer	IGU WOC 2 SG 2.1, (Basic Activity) 2004	11	333.15	0.109	21186000	1	1.4398	1.4398	0	5.13622e+08	5.13622e+08	0	36.0095	1.5115	1	10.2	15.7147	4.3608	1.2282	0.5772	0	2	7.6489	3.92867e+06	0	0	1	0	1	0	0	1.4398	0	1.4398	1100	71.2876	7.6489
Lussagnet	in operation	Europe	France	Aquifer	IGU WOC 2 SG 2.1, (Basic Activity) 2004	44	286.775	0.05	38134800	1	2.6445	2.6445	0	9.43373e+08	9.43373e+08	0	36.0042	1.5116	1	10.2	15.7113	4.3599	1.2279	0.5772	0	2	4.1636	3.92783e+06	0	0	1	0	1	0	0	2.6445	0	2.6445	545	38.0289	4.1636
Manosque	in operation	Europe	France	Salt Cavern	Gas Storage Europe - GSE 4/2009	7	318.15	0.10462	9357150	1	0.62167	0.62167	0	2.21774e+08	2.21774e+08	0	32.6762	0.95162	2	20.4	6.828	1.8948	0.53364	0.2886	0	1	7.6971	1.707e+06	0	1	0	0	1	0	0.62167	0	0	0	1000	73.3779	7.6971
Minerbio	in operation	Europe	Italy	Gas Field	IGU WOC 2 SG 2.1, (Basic Activity) 2004	51	302.65	0.1494	116381760	1	7.1196	7.1196	0	2.53983e+09	2.53983e+09	0	256.067	1.4768	5	51	115.16	31.9568	9.0003	2.886	0	10	11.3354	2.879e+07	1	0	0	0	1	7.1196	0	0	0	7.1196	1180	117.361	11.3354
Mogilno	in operation	Europe	Poland	Salt Cavern	IGU WOC 2 SG 2.1, (Basic Activity) 2007/company data/ https://en.pgnig.pl/trade/ticketing-service/underground-gas-storage-facilities	10	288.15	0.061463	13417800	1	0.90564	0.90564	0	3.23073e+08	3.23073e+08	0	32.1984	0.9677	2	20.4	6.5558	1.8192	0.51237	0.2886	0	1	5.073	1.63896e+06	0	1	0	0	1	0	0.90564	0	0	0	600	47.6052	5.073
Nades Prod Seleus	in operation	Europe	Romania	Gas Field	IGU WOC 2 SG 2.1, (Basic Activity) 2007		298.15	0.10462	1765500	1	0.11192	0.11192	0	3.99243e+07	3.99243e+07	0	12.7902	5.3283	1	10.2	1.3109	0.36379	0.10246	0.2886	0	1	8.2089	327736	1	0	0	0	1	0.11192	0	0	0	0.11192	1000	82.0209	8.2089
Neuenhuntorf	in operation	Europe	Germany	Salt Cavern	IGU WOC 2 SG 2.1, (Basic Activity) 2007	1	291.9	0.077648	600270	1	0.039342	0.039342	0	1.40349e+07	1.40349e+07	0	11.1084	4.3619	1	10.2	0.35304	0.097968	0.027592	0.2886	0	1	6.2886	88259.9	0	1	0	0	1	0	0.039342	0	0	0	750	60.7714	6.2886
Norg	in operation	Europe	Netherlands	Gas Field	IGU WOC 2 SG 2.1, (Basic Activity) 2007	6	372.15	0.327	105930000	1	7.3995	7.3995	0	2.63967e+09	2.63967e+09	0	482.457	1.5752	9	91.8	199.694	55.415	15.6071	40.0637	11	17	18.9127	4.99234e+07	1	0	0	0	1	7.3995	0	0	0	7.3995	2540	171.486	18.9127
Nüttermoor	in operation	Europe	Germany	Salt Cavern	IGU WOC 2 SG 2.1, (Basic Activity) 2007 / LBEG statistics	16	296.9	0.099228	45973620	1	2.9294	2.9294	0	1.04501e+09	1.04501e+09	0	119.566	0.80655	6	61.2	32.7512	9.0885	2.5597	0.8658	0	3	7.8352	8.18779e+06	0	1	0	0	1	0	2.9294	0	0	0	950	77.8832	7.8352
Okoli	in operation	Europe	Croatia	Gas Field	IGU WOC 2 SG 2.1, (Basic Activity) 2007	22	369.15	0.199	19702980	1	1.3564	1.3564	0	4.83863e+08	4.83863e+08	0	62.444	1.6917	2	20.4	23.619	6.5543	1.8459	0.5772	0	2	12.2033	5.90475e+06	1	0	0	0	1	1.3564	0	0	0	1.3564	1826	112.278	12.2033
Olyshivka	in operation	Europe	Ukraine	Aquifer	IGU WOC 2 SG 2.1, (Basic Activity) 2004	40	298.15	0.0562	10946100	1	0.76123	0.76123	0	2.71558e+08	2.71558e+08	0	18.3218	2.2601	1	10.2	4.8785	1.3538	0.38128	0.2886	0	1	4.4912	1.21962e+06	0	0	1	0	1	0	0	0.76123	0	0.76123	550	40.9041	4.4912
Opary	in operation	Europe	Ukraine	Gas Field	IGU WOC 2 SG 2.1, (Basic Activity) 2004	75	300.15	0.0613	74151000	1	5.116	5.116	0	1.82505e+09	1.82505e+09	0	83.5202	1.5442	2	20.4	35.4593	9.84	2.7713	0.8658	0	3	4.8573	8.86483e+06	1	0	0	0	1	5.116	0	0	0	5.116	590	44.5908	4.8573
Osipovskoye	in operation	Europe	Belarus	Aquifer	published data, UN ECE Study	40	284.4	0.045278	14124000	1	0.98839	0.98839	0	3.52594e+08	3.52594e+08	0	19.1124	2.1594	1	10.2	5.3709	1.4904	0.41976	0.2886	0	1	3.8081	1.34273e+06	0	0	1	0	1	0	0	0.98839	0	0.98839	450	34.467	3.8081
Peckensen	in operation	Europe	Germany	Salt Cavern	IGU WOC 2 SG 2.1, (Basic Activity) 2007/company data	1	305.65	0.13699	11899470	1	0.74144	0.74144	0	2.64499e+08	2.64499e+08	0	39.911	0.80585	2	20.4	10.9489	3.0383	0.85571	0.2886	0	1	10.3487	2.73722e+06	0	1	0	0	1	0	0.74144	0	0	0	1300	105.195	10.3487
Proletarka (M-7)	in operation	Europe	Ukraine	Gas Field	IGU WOC 2 SG 2.1, (Basic Activity) 2004	84	312.65	0.149	35310000	1	2.222	2.222	0	7.92686e+08	7.92686e+08	0	82.2374	1.5506	2	20.4	34.7287	9.6372	2.7142	0.8658	0	3	10.9529	8.68218e+06	1	0	0	0	1	2.222	0	0	0	2.222	1422	110.238	10.9529
Puchkirchen	in operation	Europe	Austria	Gas Field	IGU WOC 2 SG 2.1, (Basic Activity) 2007	16	318.15	0.117	30013500	1	1.9665	1.9665	0	7.01535e+08	7.01535e+08	0	63.4669	1.6899	2	20.4	24.0372	6.6703	1.8786	0.8658	0	3	8.5659	6.0093e+06	1	0	0	0	1	1.9665	0	0	0	1.9665	1065	82.8036	8.5659
Pusztaederics	in operation	Europe	Hungary	Gas Field	IGU WOC 2 SG 2.1, (Basic Activity) 2007	11	372.15	0.141	11652300	1	0.81881	0.81881	0	2.92099e+08	2.92099e+08	0	28.4766	1.761	1	10.2	10.2458	2.8432	0.80076	0.2886	0	1	8.7691	2.56144e+06	1	0	0	0	1	0.81881	0	0	0	0.81881	1213	79.0389	8.7691
Reckrod	in operation	Europe	Germany	Salt Cavern	IGU WOC 2 SG 2.1, (Basic Activity) 2007	3	293.475	0.084446	4060650	1	0.26343	0.26343	0	9.39757e+07	9.39757e+07	0	14.9663	1.09	1	10.2	2.5504	0.70774	0.19933	0.2886	0	1	6.7848	637605	0	1	0	0	1	0	0.26343	0	0	0	813	66.2403	6.7848
Rehden	in operation	Europe	Germany	Gas Field	IGU WOC 2 SG 2.1, (Basic Activity) 2007	16	373.15	0.282	148302000	1	10.2812	10.2812	0	3.66769e+09	3.66769e+09	0	559.255	1.5164	11	112.2	243.046	67.4452	18.9952	20.3502	5	21	16.5667	6.07614e+07	1	0	0	0	1	10.2812	0	0	0	10.2812	1850	151.355	16.5667
Reitbrook	in operation	Europe	Germany	Oil Field	IGU WOC 2 SG 2.1, (Basic Activity) 2007	36	289.15	0.08	12358500	1	0.80043	0.80043	0	2.85541e+08	2.85541e+08	0	23.5925	1.9561	1	10.2	7.4638	2.0712	0.58333	0.2886	0	1	6.5348	1.86595e+06	1	0	0	0	1	0.80043	0	0	0	0.80043	640	63.9052	6.5348
Ripalta	in operation	Europe	Italy	Gas Field	IGU WOC 2 SG 2.1, (Basic Activity) 2004	35	308.15	0.1802	55789800	1	3.4202	3.4202	0	1.2201e+09	1.2201e+09	0	145.897	1.4931	3	30.6	64.6857	17.9503	5.0555	1.7316	0	6	13.2542	1.61714e+07	1	0	0	0	1	3.4202	0	0	0	3.4202	1400	136.937	13.2542
Rough	in operation	Europe	United Kingdom	Gas Field	IGU WOC 2 SG 2.1, (Basic Activity) 2007	30	342.9	0.2345	97279050	1	6.4178	6.4178	0	2.28946e+09	2.28946e+09	0	319.384	1.5124	7	71.4	139.276	38.6492	10.8851	3.4632	0	12	15.2084	3.48191e+07	1	0	0	0	1	6.4178	0	0	0	6.4178	2790	146.009	15.2084
Sabbioncello	in operation	Europe	Italy	Gas Field	IGU WOC 2 SG 2.1, (Basic Activity) 2004	31	314.15	0.1422	40288710	1	2.5571	2.5571	0	9.12213e+08	9.12213e+08	0	88.3948	1.527	2	20.4	38.0715	10.5648	2.9755	1.1544	0	4	10.4338	9.51787e+06	1	0	0	0	1	2.5571	0	0	0	2.5571	1100	104.121	10.4338
Saint-Clair-Sur-Epte	in operation	Europe	France	Aquifer	IGU WOC 2 SG 2.1, (Basic Activity) 2007	17	310.15	0.079	13770900	1	0.93474	0.93474	0	3.33456e+08	3.33456e+08	0	23.3799	1.8288	1	10.2	8.0287	2.228	0.62748	0.2886	0	1	6.0193	2.00717e+06	0	0	1	0	1	0	0	0.93474	0	0.93474	700	56.1661	6.0193
Saint-Illiers-La-Ville	in operation	Europe	France	Aquifer	IGU WOC 2 SG 2.1, (Basic Activity) 2007	31	303.15	0.047	21186000	1	1.5137	1.5137	0	5.39994e+08	5.39994e+08	0	23.3406	1.8309	1	10.2	8.0042	2.2212	0.62557	0.2886	0	1	3.7057	2.00105e+06	0	0	1	0	1	0	0	1.5137	0	1.5137	470	32.8501	3.7057
San Salvo	in operation	Europe	Italy	Gas Field	IGU WOC 2 SG 2.1, (Basic Activity) 2004	54	296.9	0.1304	124608990	1	7.6113	7.6113	0	2.71522e+09	2.71522e+09	0	247.707	1.4871	5	51	110.398	30.6355	8.6282	2.886	0	10	10.1647	2.75995e+07	1	0	0	0	1	7.6113	0	0	0	7.6113	950	105.402	10.1647
Sandhausen	in operation	Europe	Germany	Aquifer	IGU WOC 2 SG 2.1, (Basic Activity) 2007	5	308.15	0.06	1059300	1	0.074172	0.074172	0	2.64599e+07	2.64599e+07	0	11.2759	12.0975	1	10.2	0.49035	0.13607	0.038324	0.2886	0	1	4.633	122588	0	0	1	0	1	0	0	0.074172	0	0.074172	600	41.9082	4.633
Sarmasel	in operation	Europe	Romania	Gas Field	IGU WOC 2 SG 2.1, (Basic Activity) 2007/ https://ec.europa.eu/energy/maps/pci_fiches/PciFiche_6.20.6.pdf	58	297.15	0.039883	54730500	1	3.9476	3.9476	0	1.40825e+09	1.40825e+09	0	42.5804	1.5418	1	10.2	18.1147	5.0268	1.4158	0.5772	0	2	3.2158	4.52868e+06	1	0	0	0	1	3.9476	0	0	0	3.9476	400	28.2391	3.2158
Schmidhausen	in operation	Europe	Germany	Gas Field	IGU WOC 2 SG 2.1, (Basic Activity) 2007	7	308.15	0.092	5296500	1	0.35071	0.35071	0	1.25112e+08	1.25112e+08	0	16.6569	2.7639	1	10.2	3.5134	0.97497	0.27459	0.2886	0	1	7.0205	878348	1	0	0	0	1	0.35071	0	0	0	0.35071	1015	67.1533	7.0205
Schönkirchen-Reyersdorf	in operation	Europe	Austria	Gas Field	IGU WOC 2 SG 2.1, (Basic Activity) 2007	112	298.15	0.0526	55436700	1	3.8866	3.8866	0	1.38648e+09	1.38648e+09	0	61.9572	1.6971	2	20.4	23.3417	6.4773	1.8243	0.5772	0	2	4.2088	5.83543e+06	1	0	0	0	1	3.8866	0	0	0	3.8866	514.8	38.0231	4.2088
Sergnano	in operation	Europe	Italy	Gas Field	IGU WOC 2 SG 2.1, (Basic Activity) 2004	34	322.15	0.153	84744000	1	5.4449	5.4449	0	1.94239e+09	1.94239e+09	0	191.851	1.4977	4	40.8	84.7219	23.5103	6.6214	2.3088	0	8	10.9043	2.11805e+07	1	0	0	0	1	5.4449	0	0	0	5.4449	1180	107.493	10.9043
Serrablo Aurin+Jaca	in operation	Europe	Spain	Gas Field	IGU WOC 2 SG 2.1, (Basic Activity) 2007	6	358.15	0.172	5649600	1	0.38505	0.38505	0	1.37361e+08	1.37361e+08	0	21.0748	2.1269	1	10.2	6.0298	1.6733	0.47126	0.2886	0	1	10.9744	1.50745e+06	1	0	0	0	1	0.38505	0	0	0	0.38505	1550	101.986	10.9744
Settala	in operation	Europe	Italy	Gas Field	IGU WOC 2 SG 2.1, (Basic Activity) 2004	27	301.4	0.1367	61615950	1	3.793	3.793	0	1.35309e+09	1.35309e+09	0	131.541	1.5266	3	30.6	56.673	15.7267	4.4293	1.443	0	5	10.471	1.41682e+07	1	0	0	0	1	3.793	0	0	0	3.793	1130	107.736	10.471
Skallen	in operation	Europe	Sweden	Rock Cavern	IGU WOC 2 SG 2.1, (Basic Activity) 2007	1	276.9	0.012908	317790	1	0.024308	0.024308	0	8.67152e+06	8.67152e+06	0	10.5572	138.489	1	10.2	0.039073	0.010843	0.0030537	0.2886	0	1	1.1265	9768.17	0	1	0	0	1	0	0.024308	0	0	0	150	9.3276	1.1265
Soings-En-Sologne	in operation	Europe	France	Aquifer	IGU WOC 2 SG 2.1, (Basic Activity) 2007	11	327.15	0.1225	7591650	1	0.50401	0.50401	0	1.79798e+08	1.79798e+08	0	20.5424	2.0173	1	10.2	6.2615	1.7376	0.48937	0.2886	0	1	8.7063	1.56538e+06	0	0	1	0	1	0	0	0.50401	0	0.50401	1140	83.0599	8.7063
Solokha	in operation	Europe	Ukraine	Gas Field	IGU WOC 2 SG 2.1, (Basic Activity) 2004	81	306.15	0.0835	42372000	1	2.8329	2.8329	0	1.01058e+09	1.01058e+09	0	66.9285	1.6556	2	20.4	26.0089	7.2175	2.0327	0.8658	0	3	6.4341	6.50223e+06	1	0	0	0	1	2.8329	0	0	0	2.8329	813	60.9542	6.4341
Southwest Kinsale	in operation	Europe	Ireland	Gas Field	published data	3	275.725	0.0078366	3531000	1	0.2743	0.2743	0	9.78514e+07	9.78514e+07	0	10.9612	21.159	1	10.2	0.2692	0.074702	0.021039	0.2886	0	1	0.68777	67299.2	1	0	0	0	1	0.2743	0	0	0	0.2743	102.999	5.6076	0.68777
Stassfurt	in operation	Europe	Germany	Salt Cavern	IGU WOC 2 SG 2.1, (Basic Activity) 2007	4	308.15	0.09707	21150690	1	1.3899	1.3899	0	4.95821e+08	4.95821e+08	0	56.919	0.83612	3	30.6	14.6622	4.0688	1.1459	0.5772	0	2	7.3929	3.66556e+06	0	1	0	0	1	0	1.3899	0	0	0	930	71.2559	7.3929
Stenlille	in operation	Europe	Denmark	Aquifer	IGU WOC 2 SG 2.1, (Basic Activity) 2007	13	323.15	0.155	14124000	1	0.90855	0.90855	0	3.24115e+08	3.24115e+08	0	33.6846	1.5471	1	10.2	14.2667	3.959	1.115	0.5772	0	2	11.0044	3.56668e+06	0	0	1	0	1	0	0	0.90855	0	0.90855	1500	108.351	11.0044
Stockstadt	in operation	Europe	Germany	Gas Field	LBEG statistics	13	302.15	0.05	4766850	1	0.33795	0.33795	0	1.2056e+08	1.2056e+08	0	13.8339	4.052	1	10.2	1.9055	0.52876	0.14892	0.2886	0	1	3.9513	476365	1	0	0	0	1	0.33795	0	0	0	0.33795	460	35.2995	3.9513
Strachocina I+II hor.	in operation	Europe	Poland	Gas Field	IGU WOC 2 SG 2.1, (Basic Activity) 2007/company data/ https://en.pgnig.pl/trade/ticketing-service/underground-gas-storage-facilities	34	312.15	0.1005	5296500	1	0.34939	0.34939	0	1.2464e+08	1.2464e+08	0	17.0942	2.6629	1	10.2	3.7625	1.0441	0.29406	0.2886	0	1	7.5467	940621	1	0	0	0	1	0.34939	0	0	0	0.34939	900	72.459	7.5467
Stramberk	in operation	Europe	Czech Republic	Gas Field	IGU WOC 2 SG 2.1, (Basic Activity) 2007	57	297.15	0.039	16948800	1	1.2251	1.2251	0	4.37025e+08	4.37025e+08	0	20.1425	2.2128	1	10.2	5.4987	1.5259	0.42975	0.2886	0	1	3.1455	1.37468e+06	1	0	0	0	1	1.2251	0	0	0	1.2251	575	27.5636	3.1455
Swarzow	in operation	Europe	Poland	Gas Field	IGU WOC 2 SG 2.1, (Basic Activity) 2007/company data/ https://en.pgnig.pl/trade/ticketing-service/underground-gas-storage-facilities	9	302.15	0.0765	3177900	1	0.21344	0.21344	0	7.61419e+07	7.61419e+07	0	13.6906	4.1779	1	10.2	1.8238	0.50612	0.14254	0.2886	0	1	5.9883	455960	1	0	0	0	1	0.21344	0	0	0	0.21344	650	56.4711	5.9883
Tallesbrunn	in operation	Europe	Austria	Gas Field	IGU WOC 2 SG 2.1, (Basic Activity) 2007	24	306.15	0.0755	10593000	1	0.7182	0.7182	0	2.5621e+08	2.5621e+08	0	20.9875	2.1343	1	10.2	5.9801	1.6595	0.46737	0.2886	0	1	5.8351	1.49501e+06	1	0	0	0	1	0.7182	0	0	0	0.7182	750.2	54.5105	5.8351
Targu Mures	in operation	Europe	Romania	Gas Field	IGU WOC 2 SG 2.1, (Basic Activity) 2007/ https://digitalcommons.usf.edu/cgi/viewcontent.cgi?article=1251&context=geologia/ https://ec.europa.eu/energy/maps/pci_fiches/PciFiche_6.20.4.pdf	19	316.15	0.10462	21186000	1	1.4019	1.4019	0	5.00093e+08	5.00093e+08	0	37.9784	1.5932	1	10.2	15.4935	4.2994	1.2109	0.5772	0	2	7.7453	3.87336e+06	1	0	0	0	1	1.4019	0	0	0	1.4019	1000	74.1383	7.7453
Tersanne	in operation	Europe	France	Salt Cavern	IGU WOC 2 SG 2.1, (Basic Activity) 2007	13	293.15	0.15318	5578980	1	0.3301	0.3301	0	1.1776e+08	1.1776e+08	0	20.3882	0.80208	1	10.2	5.6387	1.5647	0.44069	0.2886	0	1	11.9707	1.40967e+06	0	1	0	0	1	0	0.3301	0	0	0	1450	128.14	11.9707
Thann	in operation	Europe	Austria	Gas Field	IGU WOC 2 SG 2.1, (Basic Activity) 2007	17	314.65	0.0608	8827500	1	0.62264	0.62264	0	2.2212e+08	2.2212e+08	0	17.6586	2.5507	1	10.2	4.0839	1.1333	0.31918	0.2886	0	1	4.5965	1.02098e+06	1	0	0	0	1	0.62264	0	0	0	0.62264	705.8	41.2751	4.5965
Tranovice	in operation	Europe	Czech Republic	Gas Field	IGU WOC 2 SG 2.1, (Basic Activity) 2007	28	291.15	0.041	8474400	1	0.60537	0.60537	0	2.15957e+08	2.15957e+08	0	15.604	3.0781	1	10.2	2.9137	0.80854	0.22772	0.2886	0	1	3.373	728417	1	0	0	0	1	0.60537	0	0	0	0.60537	405	29.9061	3.373
Tvrdonice	in operation	Europe	Czech Republic	Gas Field	IGU WOC 2 SG 2.1, (Basic Activity) 2007	62	319.15	0.126	16242600	1	1.0572	1.0572	0	3.77156e+08	3.77156e+08	0	35.0475	1.6362	1	10.2	13.8241	3.8362	1.0804	0.5772	0	2	9.1634	3.45601e+06	1	0	0	0	1	1.0572	0	0	0	1.0572	1260	89.1655	9.1634
Uelsen	in operation	Europe	Germany	Gas Field	IGU WOC 2 SG 2.1, (Basic Activity) 2007/company data	7	340.15	0.165	26482500	1	1.7558	1.7558	0	6.26347e+08	6.26347e+08	0	70.0835	1.6286	2	20.4	27.806	7.7162	2.1732	0.8658	0	3	11.0985	6.9515e+06	1	0	0	0	1	1.7558	0	0	0	1.7558	1550	106.026	11.0985
Ugersko (XIV-XV)	in operation	Europe	Ukraine	Gas Field	IGU WOC 2 SG 2.1, (Basic Activity) 2004	88	305.15	0.0725	70620000	1	4.8058	4.8058	0	1.71439e+09	1.71439e+09	0	89.3103	1.5231	2	20.4	38.593	10.7095	3.0162	1.1544	0	4	5.6278	9.64824e+06	1	0	0	0	1	4.8058	0	0	0	4.8058	675	52.3799	5.6278
Uhrice	in operation	Europe	Czech Republic	Gas Field	IGU WOC 2 SG 2.1, (Basic Activity) 2007		315.4	0.171	6355800	1	0.39838	0.39838	0	1.42117e+08	1.42117e+08	0	22.8111	2.0016	1	10.2	7.0187	1.9477	0.54855	0.2886	0	1	12.3468	1.75468e+06	1	0	0	0	1	0.39838	0	0	0	0.39838	1690	124.762	12.3468
Urziceni	in operation	Europe	Romania	Gas Field	IGU WOC 2 SG 2.1, (Basic Activity) 2007	25	301.15	0.12944	8827500	1	0.54682	0.54682	0	1.95072e+08	1.95072e+08	0	24.1241	1.9281	1	10.2	7.7666	2.1552	0.607	0.2886	0	1	9.9536	1.94166e+06	1	0	0	0	1	0.54682	0	0	0	0.54682	1230	101.772	9.9536
Vergunka	in operation	Europe	Ukraine	Gas Field	IGU WOC 2 SG 2.1, (Basic Activity) 2004	73	311.65	0.1236	14124000	1	0.90549	0.90549	0	3.23021e+08	3.23021e+08	0	31.3831	1.6882	1	10.2	11.9013	3.3026	0.93014	0.2886	0	1	9.2109	2.97532e+06	1	0	0	0	1	0.90549	0	0	0	0.90549	1160	90.9989	9.2109
Wierzchowice	in operation	Europe	Poland	Gas Field	IGU WOC 2 SG 2.1, (Basic Activity) 2007/company data/ https://en.pgnig.pl/trade/ticketing-service/underground-gas-storage-facilities	34	338.15	0.165	20303250	1	1.3411	1.3411	0	4.78408e+08	4.78408e+08	0	48.2787	1.4955	1	10.2	21.3604	5.9275	1.6694	0.5772	0	2	11.1623	5.34011e+06	1	0	0	0	1	1.3411	0	0	0	1.3411	1390	107.035	11.1623
Wolfersberg	in operation	Europe	Germany	Gas Field	IGU WOC 2 SG 2.1, (Basic Activity) 2007	10	340.15	0.278	11299200	1	0.74697	0.74697	0	2.66471e+08	2.66471e+08	0	44.1453	1.5275	1	10.2	19.006	5.2742	1.4854	0.5772	0	2	17.8313	4.75151e+06	1	0	0	0	1	0.74697	0	0	0	0.74697	2930	170.839	17.8313
Xanten	in operation	Europe	Germany	Salt Cavern	IGU WOC 2 SG 2.1, (Basic Activity) 2007	8	314.15	0.10646	6638280	1	0.43641	0.43641	0	1.55684e+08	1.55684e+08	0	19.1532	0.83597	1	10.2	4.9353	1.3695	0.38571	0.2886	0	1	7.9251	1.23381e+06	0	1	0	0	1	0	0.43641	0	0	0	1017	76.3524	7.9251
Zsana	in operation	Europe	Hungary	Gas Field	IGU WOC 2 SG 2.1, (Basic Activity) 2007/company data	58	380.15	0.206	47315400	1	3.301	3.301	0	1.17758e+09	1.17758e+09	0	133.338	1.5215	3	30.6	57.6964	16.0107	4.5093	1.443	0	5	12.249	1.44241e+07	1	0	0	0	1	3.301	0	0	0	3.301	1800	111.204	12.249
Epe Uniper	in operation	Europe	Germany	Salt Cavern	Germany UGS statistics	39	305.15	0.13484	63946410	1	3.9864	3.9864	0	1.4221e+09	1.4221e+09	0	215.623	0.8144	11	112.2	58.0863	16.119	4.5397	1.443	0	5	10.2114	1.45216e+07	0	1	0	0	1	0	3.9864	0	0	0	1280	103.747	10.2114
Jergum-astora	in operation	Europe	Germany	Salt Cavern	Germany UGS statistics	10	303.775	0.1289	30931560	1	1.9318	1.9318	0	6.89129e+08	6.89129e+08	0	99.4374	0.80899	5	51	27.0962	7.5192	2.1177	0.8658	0	3	9.8299	6.77405e+06	0	1	0	0	1	0	1.9318	0	0	0	1225	99.6911	9.8299
Jemgum-EWE	in operation	Europe	Germany	Salt Cavern	Germany UGS statistics	8	303.15	0.1262	11934780	1	0.74613	0.74613	0	2.66173e+08	2.66173e+08	0	38.7353	0.82158	2	20.4	10.2792	2.8525	0.80337	0.2886	0	1	9.6546	2.5698e+06	0	1	0	0	1	0	0.74613	0	0	0	1200	97.8117	9.6546
Catherine	in operation	Europe	Germany	Salt Cavern	Germany UGS statistics	8	288.15	0.061463	14088690	1	0.95092	0.95092	0	3.39227e+08	3.39227e+08	0	32.7739	0.94849	2	20.4	6.8836	1.9102	0.53799	0.2886	0	1	5.073	1.72091e+06	0	1	0	0	1	0	0.95092	0	0	0	600	47.6052	5.073
Etzel-EGL1 and 2	in operation	Europe	Germany	Salt Cavern	Germany UGS statistics	19	305.65	0.13699	42230760	1	2.6313	2.6313	0	9.38697e+08	9.38697e+08	0	140.774	0.80299	7	71.4	38.8571	10.7829	3.0369	1.1544	0	4	10.3487	9.71428e+06	0	1	0	0	1	0	2.6313	0	0	0	1300	105.195	10.3487
Etzel EKB	in operation	Europe	Germany	Salt Cavern	Germany UGS statistics	9	308.15	0.14778	31602450	1	1.9664	1.9664	0	7.01501e+08	7.01501e+08	0	116.376	0.82078	6	61.2	30.9344	8.5843	2.4177	0.8658	0	3	11.0244	7.73359e+06	0	1	0	0	1	0	1.9664	0	0	0	1400	112.215	11.0244
Etzel ESE	in operation	Europe	Germany	Salt Cavern	Germany UGS statistics	19	306.9	0.14239	66241560	1	4.1237	4.1237	0	1.47107e+09	1.47107e+09	0	224.355	0.79586	11	112.2	62.8957	17.4536	4.9156	1.7316	0	6	10.6888	1.57239e+07	0	1	0	0	1	0	4.1237	0	0	0	1350	108.751	10.6888
Etzel FSG Crystal	in operation	Europe	Germany	Salt Cavern	Germany UGS statistics	4	308.15	0.14778	13770900	1	0.85688	0.85688	0	3.05682e+08	3.05682e+08	0	54.843	0.85996	3	30.6	13.4798	3.7406	1.0535	0.5772	0	2	11.0244	3.36994e+06	0	1	0	0	1	0	0.85688	0	0	0	1400	112.215	11.0244
Epe RWE L-Gas	in operation	Europe	Germany	Salt Cavern	Germany UGS statistics	4	304.65	0.13268	13806210	1	0.86118	0.86118	0	3.07214e+08	3.07214e+08	0	52.9098	0.88626	3	30.6	12.3786	3.4351	0.96745	0.5772	0	2	10.0733	3.09466e+06	0	1	0	0	1	0	0.86118	0	0	0	1260	102.285	10.0733
Epe RWE H-Gas	in operation	Europe	Germany	Salt Cavern	Germany UGS statistics	10	306.65	0.14131	6002700	1	0.37373	0.37373	0	1.33325e+08	1.33325e+08	0	20.4331	0.80101	1	10.2	5.6642	1.5718	0.44269	0.2886	0	1	10.6211	1.41606e+06	0	1	0	0	1	0	0.37373	0	0	0	1340	108.047	10.6211
Epe RWE NL	in operation	Europe	Germany	Salt Cavern	Germany UGS statistics	6	305.65	0.13699	9922110	1	0.61823	0.61823	0	2.20547e+08	2.20547e+08	0	36.7168	0.85398	2	20.4	9.1295	2.5334	0.71351	0.2886	0	1	10.3487	2.28237e+06	0	1	0	0	1	0	0.61823	0	0	0	1300	105.195	10.3487
Epe ENECO	in operation	Europe	Germany	Salt Cavern	Germany UGS statistics	2	304.4	0.1316	3319140	1	0.2071	0.2071	0	7.3881e+07	7.3881e+07	0	15.679	1.0178	1	10.2	2.9564	0.82041	0.23106	0.2886	0	1	10.004	739104	0	1	0	0	1	0	0.2071	0	0	0	1250	101.548	10.004
Epe KGE	in operation	Europe	Germany	Salt Cavern	Germany UGS statistics	4	304.4	0.1316	6532350	1	0.4076	0.4076	0	1.45404e+08	1.45404e+08	0	30.9038	1.0188	2	20.4	5.8185	1.6146	0.45474	0.2886	0	1	10.004	1.45462e+06	0	1	0	0	1	0	0.4076	0	0	0	1250	101.548	10.004
Bremen Lesum	in operation	Europe	Germany	Salt Cavern	Germany UGS statistics	1	310.9	0.15965	5014020	1	0.31214	0.31214	0	1.1135e+08	1.1135e+08	0	19.6744	0.82056	1	10.2	5.2321	1.4519	0.40891	0.2886	0	1	11.7469	1.30803e+06	0	1	0	0	1	0	0.31214	0	0	0	1510	119.516	11.7469
EnergyStock 1	in operation	Europe	Germany	Salt Cavern	hystock.nl/en/about-hystock		300.65	0.11541	10593000	1	0.66599	0.66599	0	2.37584e+08	2.37584e+08	0	35.6072	0.87553	2	20.4	8.4975	2.358	0.66412	0.2886	0	1	8.9415	2.12437e+06	0	1	0	0	1	0	0.66599	0	0	0	1100	90.0782	8.9415
EnergyStock 2	in operation	Europe	Netherlands	Salt Cavern	hystock.nl/en/about-hystock		300.65	0.11541	1765500	1	0.111	0.111	0	3.95974e+07	3.95974e+07	0	12.975	1.511	1	10.2	1.4162	0.39301	0.11069	0.2886	0	1	8.9415	354061	0	1	0	0	1	0	0.111	0	0	0	1100	90.0782	8.9415
Kosakowa	in operation	Europe	Poland	Salt Cavern	https://en.pgnig.pl/trade/ticketing-service/underground-gas-storage-facilities		298.15	0.10462	10557690	1	0.66925	0.66925	0	2.38747e+08	2.38747e+08	0	34.452	0.90165	2	20.4	7.8394	2.1754	0.61269	0.2886	0	1	8.2089	1.95986e+06	0	1	0	0	1	0	0.66925	0	0	0	1000	82.0209	8.2089
7Fields	in operation	Europe	Austria	Gas Field	rag-austria.at		298.15	0.10462	54730500	1	3.4694	3.4694	0	1.23765e+09	1.23765e+09	0	92.9029	1.5087	2	20.4	40.6392	11.2774	3.1762	1.1544	0	4	8.2089	1.01598e+07	1	0	0	0	1	3.4694	0	0	0	3.4694	1000	82.0209	8.2089
Heidback 1	in operation	Europe	Austria	Gas Field	rag-austria.at		307.375	0.14444	44102190	1	2.7448	2.7448	0	9.79187e+08	9.79187e+08	0	95.9359	1.4977	2	20.4	42.3668	11.7568	3.3112	1.1544	0	4	10.8168	1.05917e+07	1	0	0	0	1	2.7448	0	0	0	2.7448	1369	110.078	10.8168
Heidback 2	in operation	Europe	Austria	Gas Field	rag-austria.at		307.375	0.14444	58296810	1	3.6283	3.6283	0	1.29435e+09	1.29435e+09	0	130.365	1.5301	3	30.6	56.0029	15.5408	4.3769	1.443	0	5	10.8168	1.40007e+07	1	0	0	0	1	3.6283	0	0	0	3.6283	1369	110.078	10.8168
Grijpskerk	in operation	Europe	Netherlands	Gas Field	https://www.nlog.nl/sites/default/files/2019-08/juez_larre_et_al_2019_fb_st_july.pdf		285.65	0.050673	211860000	1	14.6379	14.6379	0	5.22186e+09	5.22186e+09	0	198.423	1.4867	4	40.8	88.4651	24.5491	6.914	2.3088	0	8	4.2353	2.21163e+07	1	0	0	0	1	14.6379	0	0	0	14.6379	500	38.8256	4.2353
Norg (Langelo)	in operation	Europe	Netherlands	Gas Field	https://www.nlog.nl/sites/default/files/2019-08/juez_larre_et_al_2019_fb_st_july.pdf		285.65	0.050673	88275000	1	6.0991	6.0991	0	2.17577e+09	2.17577e+09	0	86.2686	1.5365	2	20.4	36.8605	10.2288	2.8808	1.1544	0	4	4.2353	9.21511e+06	1	0	0	0	1	6.0991	0	0	0	6.0991	500	38.8256	4.2353
Bergermeer	in operation	Europe	Netherlands	Gas Field	https://www.nlog.nl/sites/default/files/2019-08/juez_larre_et_al_2019_fb_st_july.pdf		348.15	0.32042	162426000	1	10.994	10.994	0	3.92195e+09	3.92195e+09	0	694.303	1.4856	14	142.8	309.855	85.9848	24.2167	7.5036	0	26	19.7513	7.74638e+07	1	0	0	0	1	10.994	0	0	0	10.994	3000	184.823	19.7513
Alkmaar 2	in operation	Europe	Netherlands	Gas Field	https://www.nlog.nl/sites/default/files/2019-08/juez_larre_et_al_2019_fb_st_july.pdf		285.65	0.050673	17655000	1	1.2198	1.2198	0	4.35155e+08	4.35155e+08	0	23.4314	1.965	1	10.2	7.3721	2.0458	0.57617	0.2886	0	1	4.2353	1.84302e+06	1	0	0	0	1	1.2198	0	0	0	1.2198	500	38.8256	4.2353
Zuidwending	in operation	Europe	Netherlands	Salt Cavern	https://www.nlog.nl/sites/default/files/2019-08/juez_larre_et_al_2019_fb_st_july.pdf		285.65	0.050673	10593000	1	0.73189	0.73189	0	2.61093e+08	2.61093e+08	0	18.2543	0.86742	1	10.2	4.4233	1.2275	0.3457	0.2886	0	1	4.2353	1.10581e+06	0	1	0	0	1	0	0.73189	0	0	0	500	38.8256	4.2353
Loenhout 2	in operation	Europe	Belgium	Aquifer	https://www.fluxys.com/en/products-services/activities/storage#/	12	298.15	0.10462	27188700	1	1.7235	1.7235	0	6.14833e+08	6.14833e+08	0	43.193	1.4338	1	10.2	20.1885	5.6023	1.5778	0.5772	0	2	8.2089	5.04713e+06	0	0	1	0	1	0	0	1.7235	0	1.7235	1000	82.0209	8.2089
Chiren	in operation	Europe	Bulgaria	Salt Cavern	Chiren UGS expansion (BG) - European Commission	24	318.15	0.19094	35310000	1	2.2168	2.2168	0	7.90826e+08	7.90826e+08	0	158.027	0.81104	8	81.6	42.8743	11.8976	3.3508	1.1544	0	4	13.5536	1.07186e+07	0	1	0	0	1	0	2.2168	0	0	0	1800	136.735	13.5536
Damborice	in operation	Europe	Czech Republic	Gas Field	https://kkcg.com/en/moravia-gas-storage-opens-a-new-gas-storage-facility		298.15	0.10462	15889500	1	1.0072	1.0072	0	3.59318e+08	3.59318e+08	0	31.2027	1.6921	1	10.2	11.7985	3.2741	0.92211	0.2886	0	1	8.2089	2.94962e+06	1	0	0	0	1	1.0072	0	0	0	1.0072	1000	82.0209	8.2089
